# Supplementary material for: Novel highly-multiplexed AmpliSeq targeted assay for Plasmodium vivax genetic surveillance use cases at multiple geographical scales
Source: Front Cell Infect Microbiol. 2022 Aug 11;12:953187. doi: 10.3389/fcimb.2022.953187 (PMC9403277; doi:10.3389/fcimb.2022.953187)
Supplement: Supplementary file 1 [file Table_1.xlsx]

## Sheet: Samplemap_PvWGS_100122
INDV	old vcf file	renamed vcf file	Country	WHO_region	Site	Year	source	accession number	identifier	N_SITES	MEAN_DEPTH	N_DATA_barcodes	N_MISS_Barcodes	F_MISS_barcodes	include
Auburn_Papua_Indonesia_1	ERR034096	Auburn_Papua_Indonesia_1	Indonesia	SEAR	Papua - Mimika Regency	2012	(Auburn, Böhme et al. 2016)	ERR034096	PvP01	3237082	64.326	72	0	0	1
Brashear_China_Myanmar_1	SRR10969353	Brashear_China_Myanmar_1	Myanmar	SEAR	Laiza	2013	(Brashear et al. 2020)	SRR10969353	LZCH1597	3235093	33.7874	72	0	0	1
Brashear_China_Myanmar_10	SRR10969362	Brashear_China_Myanmar_10	China	WPR	Nabang	2013	(Brashear et al. 2020)	SRR10969362	NB45	3234783	44.4963	72	0	0	1
Brashear_China_Myanmar_11	SRR10969363	Brashear_China_Myanmar_11	Myanmar	SEAR	Laiza	2013	(Brashear et al. 2020)	SRR10969363	LZCH1436	3233864	9.97747	72	0	0	1
Brashear_China_Myanmar_12	SRR10969364	Brashear_China_Myanmar_12	China	WPR	Nabang	2013	(Brashear et al. 2020)	SRR10969364	NB43	3234857	36.734	72	0	0	1
Brashear_China_Myanmar_13	SRR10969365	Brashear_China_Myanmar_13	Myanmar	SEAR	Laiza	2013	(Brashear et al. 2020)	SRR10969365	LZCH1886	3235048	42.6041	72	0	0	1
Brashear_China_Myanmar_14	SRR10969366	Brashear_China_Myanmar_14	Myanmar	SEAR	Laiza	2013	(Brashear et al. 2020)	SRR10969366	LZCH1873	3233619	4.19738	72	2	0.0277778	1
Brashear_China_Myanmar_15	SRR10969367	Brashear_China_Myanmar_15	Myanmar	SEAR	Laiza	2013	(Brashear et al. 2020)	SRR10969367	LZCH1824	3233281	13.0194	72	0	0	1
Brashear_China_Myanmar_16	SRR10969368	Brashear_China_Myanmar_16	Myanmar	SEAR	Laiza	2013	(Brashear et al. 2020)	SRR10969368	LZCH1809	3234126	6.79906	72	0	0	1
Brashear_China_Myanmar_17	SRR10969369	Brashear_China_Myanmar_17	Myanmar	SEAR	Laiza	2013	(Brashear et al. 2020)	SRR10969369	LZCH1779	3233551	8.88942	72	0	0	1
Brashear_China_Myanmar_18	SRR10969370	Brashear_China_Myanmar_18	Myanmar	SEAR	Laiza	2013	(Brashear et al. 2020)	SRR10969370	LZCH1751	3234766	12.1631	72	0	0	1
Brashear_China_Myanmar_19	SRR10969371	Brashear_China_Myanmar_19	Myanmar	SEAR	Laiza	2013	(Brashear et al. 2020)	SRR10969371	LZCH1720	3235024	43.4667	72	0	0	1
Brashear_China_Myanmar_2	SRR10969354	Brashear_China_Myanmar_2	Myanmar	SEAR	Laiza	2013	(Brashear et al. 2020)	SRR10969354	LZCH1596	3233966	5.83199	72	0	0	1
Brashear_China_Myanmar_20	SRR10969372	Brashear_China_Myanmar_20	Myanmar	SEAR	Laiza	2013	(Brashear et al. 2020)	SRR10969372	LZCH1708	3235084	29.4685	72	0	0	1
Brashear_China_Myanmar_21	SRR10969373	Brashear_China_Myanmar_21	Myanmar	SEAR	Laiza	2013	(Brashear et al. 2020)	SRR10969373	LZCH1599	3234438	25.0276	72	0	0	1
Brashear_China_Myanmar_22	SRR10969374	Brashear_China_Myanmar_22	Myanmar	SEAR	Laiza	2013	(Brashear et al. 2020)	SRR10969374	LZCH1403	3233642	1.96138	72	21	0.291667	0
Brashear_China_Myanmar_23	SRR10969375	Brashear_China_Myanmar_23	Myanmar	SEAR	Laiza	2013	(Brashear et al. 2020)	SRR10969375	LZCH1337	3233542	3.83167	72	3	0.0416667	1
Brashear_China_Myanmar_3	SRR10969355	Brashear_China_Myanmar_3	Myanmar	SEAR	Laiza	2013	(Brashear et al. 2020)	SRR10969355	LZCH1592	3234745	27.7661	72	0	0	1
Brashear_China_Myanmar_4	SRR10969356	Brashear_China_Myanmar_4	Myanmar	SEAR	Laiza	2013	(Brashear et al. 2020)	SRR10969356	LZCH1510	3233144	7.69204	72	1	0.0138889	1
Brashear_China_Myanmar_5	SRR10969357	Brashear_China_Myanmar_5	Myanmar	SEAR	Laiza	2013	(Brashear et al. 2020)	SRR10969357	LZCH1476	3235018	42.9325	72	0	0	1
Brashear_China_Myanmar_6	SRR10969358	Brashear_China_Myanmar_6	Myanmar	SEAR	Laiza	2013	(Brashear et al. 2020)	SRR10969358	LZCH1474	3235171	46.4819	72	0	0	1
Brashear_China_Myanmar_7	SRR10969359	Brashear_China_Myanmar_7	Myanmar	SEAR	Laiza	2013	(Brashear et al. 2020)	SRR10969359	LZCH1447	3234425	36.8472	72	0	0	1
Brashear_China_Myanmar_8	SRR10969360	Brashear_China_Myanmar_8	China	WPR	Nabang	2013	(Brashear et al. 2020)	SRR10969360	NB59	3234292	1.78359	72	18	0.25	1
Brashear_China_Myanmar_9	SRR10969361	Brashear_China_Myanmar_9	China	WPR	Nabang	2013	(Brashear et al. 2020)	SRR10969361	NB48	3234986	28.1746	72	0	0	1
Chan_Cambodia_1	SRR572648	Chan_Cambodia_1	Cambodia	WPR	Pailin	2011	(Chan, Menard et al. 2012)	SRR572648	C08	3235493	77.4636	72	0	0	1
Chan_Cambodia_2	SRR572649	Chan_Cambodia_2	Cambodia	WPR	Takavit	2012	(Chan, Menard et al. 2012)	SRR572649	C127	3235821	296.128	72	0	0	1
Chan_Cambodia_3	SRR572650	Chan_Cambodia_3	Cambodia	WPR	Takavit	2011	(Chan, Menard et al. 2012)	SRR572650	C15	3235402	30.9	72	0	0	1
Hupalo_Myanmar_1	SRP045966	Hupalo_Myanmar_1	Myanmar	SEAR	Laiza township, Kachin State	2012/2013	(Hupalo, Luo et al. 2016)	SRP045966	Myanmar_LZCH-36	3236621	29.5079	72	0	0	1
Hupalo_Myanmar_2	SRP046093	Hupalo_Myanmar_2	Myanmar	SEAR	Laiza township, Kachin State	2012/2013	(Hupalo, Luo et al. 2016)	SRP046093	Myanmar_LZCH-4	3236117	36.7034	72	0	0	1
Hupalo_Myanmar_3	SRP046094	Hupalo_Myanmar_3	Myanmar	SEAR	Laiza township, Kachin State	2012/2013	(Hupalo, Luo et al. 2016)	SRP046094	Myanmar_NB-16	3236483	37.7299	72	0	0	1
Hupalo_Myanmar_4	SRP046099	Hupalo_Myanmar_4	Myanmar	SEAR	Laiza township, Kachin State	2012/2013	(Hupalo, Luo et al. 2016)	SRP046099	Myanmar_NB-13-1	3236677	22.214	72	2	0.0277778	1
Hupalo_Myanmar_5	SRP046186	Hupalo_Myanmar_5	Myanmar	SEAR	Laiza township, Kachin State	2012/2013	(Hupalo, Luo et al. 2016)	SRP046186	Myanmar_LZCH-13	3236566	35.3905	72	1	0.0138889	1
Hupalo_Myanmar_6	SRP046193	Hupalo_Myanmar_6	Myanmar	SEAR	Laiza township, Kachin State	2012/2013	(Hupalo, Luo et al. 2016)	SRP046193	Myanmar_LZCH-20	3236452	38.7517	72	0	0	1
Hupalo_Myanmar_7	SRP046197	Hupalo_Myanmar_7	Myanmar	SEAR	Laiza township, Kachin State	2012/2013	(Hupalo, Luo et al. 2016)	SRP046197	Myanmar_NB-17	3235740	68.5952	72	0	0	1
Hupalo_Myanmar_8	SRP046204	Hupalo_Myanmar_8	Myanmar	SEAR	Laiza township, Kachin State	2012/2013	(Hupalo, Luo et al. 2016)	SRP046204	Myanmar_NB-15	3236557	28.0608	72	1	0.0138889	1
Hupalo_Thailand_1	SRP045970	Hupalo_Thailand_1	Thailand	SEAR	Kanchanaburi	2012	(Hupalo, Luo et al. 2016)	SRP045970	Thailand_VKTS_46	3236554	39.3196	72	0	0	1
Hupalo_Thailand_10	SRP046096	Hupalo_Thailand_10	Thailand	SEAR	Kanchanaburi	2012	(Hupalo, Luo et al. 2016)	SRP046096	Thailand_VKTS_36	3236045	34.726	72	0	0	1
Hupalo_Thailand_11	SRP046100	Hupalo_Thailand_11	Thailand	SEAR	Kanchanaburi	2013	(Hupalo, Luo et al. 2016)	SRP046100	Thailand VKBT 101	3236166	41.1499	72	0	0	1
Hupalo_Thailand_12	SRP046103	Hupalo_Thailand_12	Thailand	SEAR	Kanchanaburi	2013	(Hupalo, Luo et al. 2016)	SRP046103	Thailand_VKBT_100	3235870	49.6479	72	0	0	1
Hupalo_Thailand_13	SRP046122	Hupalo_Thailand_13	Thailand	SEAR	Kanchanaburi	2013	(Hupalo, Luo et al. 2016)	SRP046122	Thailand_VKBT_99	3235910	45.1674	72	0	0	1
Hupalo_Thailand_14	SRP046123	Hupalo_Thailand_14	Thailand	SEAR	Kanchanaburi	2013	(Hupalo, Luo et al. 2016)	SRP046123	Thailand_VKTS_52	3236407	30.4204	72	0	0	1
Hupalo_Thailand_15	SRP046132	Hupalo_Thailand_15	Thailand	SEAR	Kanchanaburi	2012	(Hupalo, Luo et al. 2016)	SRP046132	Thailand_VKBT_72	3236327	22.7701	72	0	0	1
Hupalo_Thailand_16	SRP046135	Hupalo_Thailand_16	Thailand	SEAR	Kanchanaburi	2013	(Hupalo, Luo et al. 2016)	SRP046135	Thailand_VKBT_98	3235871	56.9969	72	0	0	1
Hupalo_Thailand_17	SRP046137	Hupalo_Thailand_17	Thailand	SEAR	Kanchanaburi	2012	(Hupalo, Luo et al. 2016)	SRP046137	Thailand_VKBT_94	3236508	25.0434	72	0	0	1
Hupalo_Thailand_18	SRP046138	Hupalo_Thailand_18	Thailand	SEAR	Kanchanaburi	2012	(Hupalo, Luo et al. 2016)	SRP046138	Thailand_VKBT_95	3236103	28.1539	72	0	0	1
Hupalo_Thailand_19	SRP046147	Hupalo_Thailand_19	Thailand	SEAR	Kanchanaburi	2012	(Hupalo, Luo et al. 2016)	SRP046147	Thailand_VKTS_45	3235787	45.3703	72	1	0.0138889	1
Hupalo_Thailand_2	SRP045989	Hupalo_Thailand_2	Thailand	SEAR	Pakchong	Prior to 1972	(Hupalo, Luo et al. 2016)	SRP045989	Thailand_Pakchong_460	3236913	10.7219	72	0	0	1
Hupalo_Thailand_20	SRP046164	Hupalo_Thailand_20	Thailand	SEAR	Kanchanaburi	2012	(Hupalo, Luo et al. 2016)	SRP046164	Thailand_VKTS_37	3236433	48.7294	72	0	0	1
Hupalo_Thailand_21	SRP046191	Hupalo_Thailand_21	Thailand	SEAR	Kanchanaburi	2012	(Hupalo, Luo et al. 2016)	SRP046191	Thailand_VKTS_39	3235890	42.9303	72	0	0	1
Hupalo_Thailand_3	SRP045992	Hupalo_Thailand_3	Thailand	SEAR	Kanchanaburi	2012	(Hupalo, Luo et al. 2016)	SRP045992	Thailand_VKBT_75	3236374	53.4276	72	0	0	1
Hupalo_Thailand_4	SRP045996	Hupalo_Thailand_4	Thailand	SEAR	Kanchanaburi	2012	(Hupalo, Luo et al. 2016)	SRP045996	Thailand_VKTS_38	3236296	18.1542	72	0	0	1
Hupalo_Thailand_5	SRP046008	Hupalo_Thailand_5	Thailand	SEAR	Kanchanaburi	2012	(Hupalo, Luo et al. 2016)	SRP046008	Thailand VKBT 58	3236390	26.9648	72	0	0	1
Hupalo_Thailand_6	SRP046022	Hupalo_Thailand_6	Thailand	SEAR	Kanchanaburi	2013	(Hupalo, Luo et al. 2016)	SRP046022	Thailand _VKBT_106	3236250	31.0853	72	0	0	1
Hupalo_Thailand_7	SRP046025	Hupalo_Thailand_7	Thailand	SEAR	Kanchanaburi	2012	(Hupalo, Luo et al. 2016)	SRP046025	Thailand VKBT 71	3235824	35.8036	72	0	0	1
Hupalo_Thailand_8	SRP046031	Hupalo_Thailand_8	Thailand	SEAR	Kanchanaburi	2012	(Hupalo, Luo et al. 2016)	SRP046031	Thailand_VKBT_73	3236268	18.0911	72	0	0	1
Hupalo_Thailand_9	SRP046035	Hupalo_Thailand_9	Thailand	SEAR	Kanchanaburi	2013	(Hupalo, Luo et al. 2016)	SRP046035	Thailand_VKPR_11	3236153	41.1261	72	0	0	1
Hupalo_Vietnam_1	Vietnam_ONG_461	Hupalo_Vietnam_1	Vietnam	WPR	NA	1980	(Hupalo, Luo et al. 2016)	SRP046092	Vietnam_ONG_461	3237027	2.27237	72	10	0.138889	1
ITM_12072018	HJMTYDSX2_104610-001-029_TACATCGG-TCCACGTT_L004	HJMTYDSX2_104610-001-029_TACATCGG-TCCACGTT_L004	Ethiopia	AFR		2012	This study	SRR20306104	12072018	253925	38.1681				1
ITM_13101040	HJMTYDSX2_104610-001-030_GCTCTGTA-CTTACAGC_L004	HJMTYDSX2_104610-001-030_GCTCTGTA-CTTACAGC_L004	Mauritania	AFR		2013	This study	SRR20306103	13101040	253932	54.4099				1
ITM_14080265	HJMTYDSX2_104610-001-031_GAAGAGGT-CAGGTTCA_L004	HJMTYDSX2_104610-001-031_GAAGAGGT-CAGGTTCA_L004	Eritrea	AFR		2014	This study	SRR20306051	14080265	253907	55.6784				1
ITM_15012479	HJMTYDSX2_104610-001-032_TTGGTCTC-CCGTAACT_L004	HJMTYDSX2_104610-001-032_TTGGTCTC-CCGTAACT_L004	Eritrea	AFR		2015	This study	SRR20306012	15012479	253916	50.9653				1
ITM_15072616	HJMTYDSX2_104610-001-033_CTACAGTG-ATACTGGC_L004	HJMTYDSX2_104610-001-033_CTACAGTG-ATACTGGC_L004	Sudan	AFR		2015	This study	SRR20306001	15072616	253814	34.8557				1
ITM_16051999	HJMTYDSX2_104610-001-034_TCTGAGAG-AATCGCTG_L004	HJMTYDSX2_104610-001-034_TCTGAGAG-AATCGCTG_L004	Brazil	SAM		2016	This study	SRR20305990	16051999	253826	24.0452				1
ITM_16062145	HJMTYDSX2_104610-001-035_CGAACTGT-ATACGCAG_L004	HJMTYDSX2_104610-001-035_CGAACTGT-ATACGCAG_L004	Somalia	AFR		2016	This study	SRR20306036	16062145	253883	48.7771				1
ITM_16080398	HJMTYDSX2_104610-001-036_ACGATGAC-CAACCTCT_L004	HJMTYDSX2_104610-001-036_ACGATGAC-CAACCTCT_L004	Eritrea	AFR		2016	This study	SRR20306025	16080398	253895	41.7098				1
ITM_16113000	HJMTYDSX2_104610-001-037_AGCTCCTA-CAACACAG_L004	HJMTYDSX2_104610-001-037_AGCTCCTA-CAACACAG_L004	Ethiopia	AFR		2016	This study	SRR20305985	16113000	253938	57.4092				1
ITM_19020778	HJMTYDSX2_104610-001-038_GTCTGATC-CTCAAGCT_L004	HJMTYDSX2_104610-001-038_GTCTGATC-CTCAAGCT_L004	Colombia	SAM		2019	This study	SRR20305974	19020778	253903	52.3312				1
ITM_19081822	HJMTYDSX2_104610-001-039_GACGAATG-GTCCTTGA_L004	HJMTYDSX2_104610-001-039_GACGAATG-GTCCTTGA_L004	DRC	AFR		2019	This study	SRR20306102	19081822	253946	72.7614				1
ITM_19110700	HJMTYDSX2_104610-001-040_GTCAGTTG-CGATTGGA_L004	HJMTYDSX2_104610-001-040_GTCAGTTG-CGATTGGA_L004	Burundi	AFR		2019	This study	SRR20306091	19110700	253907	66.8495				1
ITM_19111049	HJMTYDSX2_104610-001-041_GATCGTAC-CCTTCCAT_L004	HJMTYDSX2_104610-001-041_GATCGTAC-CCTTCCAT_L004	Sudan	AFR		2019	This study	SRR20306080	19111049	253770	39.876				1
ITM_19111936	HJMTYDSX2_104610-001-042_TCTCCGAT-GATGTCGA_L004	HJMTYDSX2_104610-001-042_TCTCCGAT-GATGTCGA_L004	Brazil	SAM		2019	This study	SRR20306069	19111936	253854	64.6429				1
ITM_19113103	HJMTYDSX2_104610-001-043_AACGGTCA-TAGTGGTG_L004	HJMTYDSX2_104610-001-043_AACGGTCA-TAGTGGTG_L004	Sudan	AFR		2019	This study	SRR20306058	19113103	253915	53.7606				1
Kattenberg_Peru_1	PE02V09/FCH3M7KCCX2_L1_WHRDMALxtpRAABAA-86	Kattenberg_Peru_1	Peru	AMR	Maynas-Iquitos	2008	This study	SRR20306056	PE02V09	3237022	4.84238	72	49	0.680556	0
Kattenberg_Peru_10	PE02V37/FCH3M7KCCX2_L1_WHRDMALxtpRAAKAA-37	Kattenberg_Peru_10	Peru	AMR	Maynas-San Juan	2008	This study	SRR20306055	PE02V37	3237079	1.45793	72	67	0.930556	0
Kattenberg_Peru_11	PE02V42/FCH3M7KCCX2_L1_WHRDMALxtpRAALAA-48	Kattenberg_Peru_11	Peru	AMR	Napo river	2008	This study	SRR20306054	PE02V42	3236977	6.93337	72	50	0.694444	0
Kattenberg_Peru_12	PE02V43/FCH3M7KCCX2_L1_WHRDMALxtpRAAMAA-55	Kattenberg_Peru_12	Peru	AMR	Maynas-Iquitos	2008	This study	SRR20306053	PE02V43	3236995	5.64087	72	56	0.777778	0
Kattenberg_Peru_13	PE02V44/FCH3M7KCCX2_L1_WHRDMALxtpRAANAA-62	Kattenberg_Peru_13	Peru	AMR	Maynas-Iquitos	2008	This study	SRR20306052	PE02V44	3236990	3.16288	72	55	0.763889	0
Kattenberg_Peru_14	PE02V45/FCH3M7KCCX2_L1_WHRDMALxtpRAAOAA-76	Kattenberg_Peru_14	Peru	AMR	Caballacocha-San Pablo	2008	This study	SRR20306050	PE02V45	3237039	2.02297	72	68	0.944444	0
Kattenberg_Peru_2	PE02V11/FCH3M7KCCX2_L1_WHRDMALxtpRAACAA-92	Kattenberg_Peru_2	Peru	AMR	Alto Nanay	2008	This study	SRR20306049	PE02V11	3237049	6.16469	72	56	0.777778	0
Kattenberg_Peru_3	PE02V19/FCH3M7KCCX2_L1_WHRDMALxtpRAADAA-101	Kattenberg_Peru_3	Peru	AMR	Maynas-Barrio Florido	2008	This study	SRR20306048	PE02V19	3236944	13.891	72	44	0.611111	0
Kattenberg_Peru_4	PE02V20/FCH3M7KCCX2_L1_WHRDMALxtpRAAEAA-4	Kattenberg_Peru_4	Peru	AMR	Maynas-Mazan	2008	This study	SRR20306047	PE02V20	3236915	12.9355	72	35	0.486111	0
Kattenberg_Peru_5	PE02V21/FCH3M7KCCX2_L1_WHRDMALxtpRAAFAA-5	Kattenberg_Peru_5	Peru	AMR	Maynas-San Juan	2008	This study	SRR20306046	PE02V21	3237065	0.652574	72	69	0.958333	0
Kattenberg_Peru_6	PE02V24/FCH5KFCCCX2_L5_WHRDMALxtpRBAAAA-86	Kattenberg_Peru_6	Peru	AMR	Maynas-Iquitos	2008	This study	SRR20306017	PE02V24	3237051	0.11589	72	71	0.986111	0
Kattenberg_Peru_7	PE02V27/FCH3M7KCCX2_L1_WHRDMALxtpRAAHAA-34	Kattenberg_Peru_7	Peru	AMR	Curaray-Napo River	2008	This study	SRR20306016	PE02V27	3236861	20.3784	72	19	0.263889	0
Kattenberg_Peru_8	PE02V31/FCH3M7KCCX2_L1_WHRDMALxtpRAAIAA-35	Kattenberg_Peru_8	Peru	AMR	Maynas-San Juan	2008	This study	SRR20306015	PE02V31	3237031	3.60536	72	66	0.916667	0
Kattenberg_Peru_9	PE02V33/FCH3M7KCCX2_L1_WHRDMALxtpRAAJAA-36	Kattenberg_Peru_9	Peru	AMR	Maynas-San Juan	2008	This study	SRR20306014	PE02V33	3237007	3.51917	72	62	0.861111	0
Kattenberg_Vietnam_1	02CHLDL/FCH7L2KCCX2_L4_WHRDVIVsyxRABWAA-4	Kattenberg_Vietnam_1	Vietnam	WPR	Dak Lak	2015	This study	SRR20306013	02CHLDL	3236674	22.3537	72	16	0.222222	1
Kattenberg_Vietnam_10	BP_BGM_22/FCH7KLCCCX2_L4_WHRDVIVsyxRAAGAA-34	Kattenberg_Vietnam_10	Vietnam	WPR	Binh Phuoc	2018	This study	SRR20306011	BP/BGM/22	3236506	20.1498	72	0	0	1
Kattenberg_Vietnam_100	Pv-BP-16-12/Pv-BP-16-12	Kattenberg_Vietnam_100	Vietnam	WPR	Binh Phuoc	2016	This study	SRR20306010	Pv BP-16 12	3236721	13.895	72	4	0.0555556	1
Kattenberg_Vietnam_101	Pv-BP-16-16/Pv-BP-16-16	Kattenberg_Vietnam_101	Vietnam	WPR	Binh Phuoc	2016	This study	SRR20306009	Pv BP-16 16	3236591	11.1122	72	2	0.0277778	1
Kattenberg_Vietnam_102	Pv-BP-16-17/Pv-BP-16-17	Kattenberg_Vietnam_102	Vietnam	WPR	Binh Phuoc	2016	This study	SRR20306008	Pv BP-16 17	3236605	10.4004	72	2	0.0277778	1
Kattenberg_Vietnam_103	Pv-BP-16-18--1/Pv-BP-16-18-1	Kattenberg_Vietnam_103	Vietnam	WPR	Binh Phuoc	2018	This study	SRR20306007	Pv BP-16 18 -1	3236383	16.1599	72	1	0.0138889	1
Kattenberg_Vietnam_104	Pv-BP-16-18-2/Pv-BP-16-18-2	Kattenberg_Vietnam_104	Vietnam	WPR	Binh Phuoc	2018	This study	SRR20306006	Pv BP-16 18-2	3236691	7.35913	72	3	0.0416667	1
Kattenberg_Vietnam_105	Pv-DL-15-10/Pv-DL-15-10	Kattenberg_Vietnam_105	Vietnam	WPR	Dak Lak	2015	This study	SRR20306005	Pv DL-15 10	3236464	14.3662	72	0	0	1
Kattenberg_Vietnam_106	Pv-DL-15-6/Pv-DL-15-6	Kattenberg_Vietnam_106	Vietnam	WPR	Dak Lak	2015	This study	SRR20306004	Pv DL-15 6	3236404	21.7996	72	0	0	1
Kattenberg_Vietnam_107	Pv-DL-15-8/Pv-DL-15-8	Kattenberg_Vietnam_107	Vietnam	WPR	Dak Lak	2015	This study	SRR20306003	Pv DL-15 8	3236682	9.74789	72	9	0.125	1
Kattenberg_Vietnam_108	Pv-DL-15-9/Pv-DL-15-9	Kattenberg_Vietnam_108	Vietnam	WPR	Dak Lak	2015	This study	SRR20306002	Pv DL-15 9	3236727	16.3651	72	2	0.0277778	1
Kattenberg_Vietnam_109	Pv-DN-16-2/Pv-DN-16-2	Kattenberg_Vietnam_109	Vietnam	WPR	Dak Nong	2016	This study	SRR20306000	Pv DN-16 2	3236571	9.98604	72	0	0	1
Kattenberg_Vietnam_11	BP_BGM_23/FCH7KLCCCX2_L4_WHRDVIVsyxRAAKAA-61	Kattenberg_Vietnam_11	Vietnam	WPR	Binh Phuoc	2018	This study	SRR20305999	BP/BGM/23	3236660	19.3537	72	1	0.0138889	1
Kattenberg_Vietnam_110	Pv-DN-16-5/FCHTVJYCCXY_L2_WHRDMALtbmRABDAB-112	Kattenberg_Vietnam_110	Vietnam	WPR	Dak Nong	2016	This study	SRR20305998	Pv DN-16 5	3236636	12.7688	72	2	0.0277778	1
Kattenberg_Vietnam_111	Pv-KH-17-20/Pv-KH-17-20	Kattenberg_Vietnam_111	Vietnam	WPR	Khanh Hoa	2017	This study	SRR20305997	Pv KH-17 20	3236856	20.783	72	18	0.25	1
Kattenberg_Vietnam_113	Pv-BP-15-16-14/Pv-BP-15-16-14	Kattenberg_Vietnam_113	Vietnam	WPR	Binh Phuoc	2015-2016	This study	SRR20305996	Pv BP-15-16 14	3236446	13.5328	72	1	0.0138889	1
Kattenberg_Vietnam_12	BP_BGM_28/FCH7KLCCCX2_L5_WHRDVIVsyxRAASAA-17	Kattenberg_Vietnam_12	Vietnam	WPR	Binh Phuoc	2018	This study	SRR20305995	BP/BGM/28	3236309	23.4041	72	1	0.0138889	1
Kattenberg_Vietnam_13	BP_DN015/FCH7KLCCCX2_L4_WHRDVIVsyxRAALAA-79	Kattenberg_Vietnam_13	Vietnam	WPR	Binh Phuoc	2018	This study	SRR20305994	BP/DN015	3236481	18.9114	72	2	0.0277778	1
Kattenberg_Vietnam_14	BP_DN018/FCH7KLCCCX2_L6_WHRDVIVsyxRAAPAA-133	Kattenberg_Vietnam_14	Vietnam	WPR	Binh Phuoc	2018	This study	SRR20305993	BP/DN018	3236598	14.7619	72	8	0.111111	1
Kattenberg_Vietnam_15	BP_PL_017/FCH7KLCCCX2_L4_WHRDVIVsyxRAAHAA-36	Kattenberg_Vietnam_15	Vietnam	WPR	Binh Phuoc	2018	This study	SRR20305992	BP/PL/017	3236686	21.0343	72	6	0.0833333	1
Kattenberg_Vietnam_16	BT_PL_CHL_01/FCH7L2KCCX2_L7_WHRDVIVsyxRABGAA-4	Kattenberg_Vietnam_16	Vietnam	WPR	Binh Thuan	2018	This study	SRR20305991	BT/PL/CHL/01	3236631	18.7589	72	8	0.111111	1
Kattenberg_Vietnam_17	BT_PL_CHL_02/FCH7L2KCCX2_L6_WHRDVIVsyxRABJAA-18	Kattenberg_Vietnam_17	Vietnam	WPR	Binh Thuan	2018	This study	SRR20305989	BT/PL/CHL/02	3236648	21.9864	72	15	0.208333	1
Kattenberg_Vietnam_18	BT_PL_CHL_03/FCH7L2KCCX2_L5_WHRDVIVsyxRABLAA-33	Kattenberg_Vietnam_18	Vietnam	WPR	Binh Thuan	2018	This study	SRR20306045	BT/PL/CHL/03	3236527	20.9489	72	1	0.0138889	1
Kattenberg_Vietnam_19	BT_PS_CHL_03/FCH7L2KCCX2_L2_WHRDVIVsyxRAAYAA-37	Kattenberg_Vietnam_19	Vietnam	WPR	Binh Thuan	2018	This study	SRR20306044	BT/PS/CHL/03	3236947	19.7707	72	39	0.541667	0
Kattenberg_Vietnam_2	04CHLDL/FCH7L2KCCX2_L6_WHRDVIVsyxRACAAA-21	Kattenberg_Vietnam_2	Vietnam	WPR	Dak Lak	2015	This study	SRR20306043	04CHLDL	3236833	21.0692	72	33	0.458333	0
Kattenberg_Vietnam_20	BT_PS_CHL_04/FCH7L2KCCX2_L3_WHRDVIVsyxRABCAA-92	Kattenberg_Vietnam_20	Vietnam	WPR	Binh Thuan	2018	This study	SRR20306042	BT/PS/CHL/04	3236602	20.8169	72	12	0.166667	1
Kattenberg_Vietnam_21	BT_PT_AK_01/FCH7KLCCCX2_L5_WHRDVIVsyxRAAUAA-21	Kattenberg_Vietnam_21	Vietnam	WPR	Binh Thuan	2018	This study	SRR20306041	BT/PT/AK/01	3236823	15.943	72	36	0.5	0
Kattenberg_Vietnam_22	BT_PT_CHL_01/FCH7L2KCCX2_L5_WHRDVIVsyxRABPAA-48	Kattenberg_Vietnam_22	Vietnam	WPR	Binh Thuan	2018	This study	SRR20306040	BT/PT/CHL/01	3236905	0.122654	72	71	0.986111	0
Kattenberg_Vietnam_23	CRCPV-007-0a/FCHTVJYCCXY_L1_WHRDMALtbmRAAAAA-23	Kattenberg_Vietnam_23	Vietnam	WPR	Gia Lai	2015	This study	SRR20306039	CRCPV 007-0a	3236514	19.4191	72	1	0.0138889	1
Kattenberg_Vietnam_24	CRCPV-007-35/FCHTVJYCCXY_L1_WHRDMALtbmRAABAA-33	Kattenberg_Vietnam_24	Vietnam	WPR	Gia Lai	2015	This study	SRR20306038	CRCPV 007-35	3236845	10.7852	72	2	0.0277778	1
Kattenberg_Vietnam_25	CRCPV-008-0a/FCHTVJYCCXY_L1_WHRDMALtbmRAACAA-76	Kattenberg_Vietnam_25	Vietnam	WPR	Gia Lai	2015	This study	SRR20306037	CRCPV 008-0a	3236830	14.6257	72	8	0.111111	0
Kattenberg_Vietnam_26	CRCPV-008-42/FCHTVJYCCXY_L1_WHRDMALtbmRAADAA-78	Kattenberg_Vietnam_26	Vietnam	WPR	Gia Lai	2015	This study	SRR20306035	CRCPV 008-42	3236320	21.3945	72	0	0	1
Kattenberg_Vietnam_27	CRCPV-010-0a/CRCPV-010-0a	Kattenberg_Vietnam_27	Vietnam	WPR	Gia Lai	2015	This study	SRR20306034	CRCPV 010-0a	3236632	12.5944	72	1	0.0138889	1
Kattenberg_Vietnam_28	CRCPV-010-35/CRCPV-010-35	Kattenberg_Vietnam_28	Vietnam	WPR	Gia Lai	2015	This study	SRR20306033	CRCPV 010-35	3237071	1.50113	72	63	0.875	0
Kattenberg_Vietnam_29	CRCPV-018-0a/FCHTVJYCCXY_L1_WHRDMALtbmRAAGAA-87	Kattenberg_Vietnam_29	Vietnam	WPR	Gia Lai	2015	This study	SRR20306032	CRCPV 018-0a	3236865	13.4235	72	0	0	1
Kattenberg_Vietnam_3	06CHLDL/FCH7L2KCCX2_L8_WHRDVIVsyxRACEAA-37	Kattenberg_Vietnam_3	Vietnam	WPR	Dak Lak	2015	This study	SRR20306031	06CHLDL	3236189	21.8838	72	0	0	1
Kattenberg_Vietnam_30	CRCPV-018-35/CRCPV-018-35	Kattenberg_Vietnam_30	Vietnam	WPR	Gia Lai	2015	This study	SRR20306030	CRCPV 018-35	3237024	2.15634	72	61	0.847222	0
Kattenberg_Vietnam_31	CRCPV-022-0a/FCHTVJYCCXY_L1_WHRDMALtbmRAAIAA-102	Kattenberg_Vietnam_31	Vietnam	WPR	Gia Lai	2015	This study	SRR20306029	CRCPV 022-0a	3236775	18.8523	72	0	0	1
Kattenberg_Vietnam_32	CRCPV-022-42/FCHTVJYCCXY_L1_WHRDMALtbmRAAJAA-108	Kattenberg_Vietnam_32	Vietnam	WPR	Gia Lai	2015	This study	SRR20306028	CRCPV 022-42	3236656	21.9579	72	0	0	0
Kattenberg_Vietnam_33	CRCPV-027-0a/CRCPV-027-0a	Kattenberg_Vietnam_33	Vietnam	WPR	Gia Lai	2015	This study	SRR20306027	CRCPV 027-0a	3236812	19.5761	72	3	0.0416667	0
Kattenberg_Vietnam_34	CRCPV-027-33/FCHTVJYCCXY_L1_WHRDMALtbmRAALAA-111	Kattenberg_Vietnam_34	Vietnam	WPR	Gia Lai	2015	This study	SRR20306026	CRCPV 027-33	3236404	21.1905	72	0	0	1
Kattenberg_Vietnam_35	CRCPV-034-0a/CRCPV-034-0a	Kattenberg_Vietnam_35	Vietnam	WPR	Gia Lai	2015	This study	SRR20306024	CRCPV 034-0a	3236950	19.1915	72	1	0.0138889	0
Kattenberg_Vietnam_36	CRCPV-034-42/FCHTVJYCCXY_L1_WHRDMALtbmRAANAA-129	Kattenberg_Vietnam_36	Vietnam	WPR	Gia Lai	2015	This study	SRR20306023	CRCPV 034-42	3236484	21.4052	72	0	0	1
Kattenberg_Vietnam_37	CRCPV-037-0a/CRCPV-037-0a	Kattenberg_Vietnam_37	Vietnam	WPR	Gia Lai	2015	This study	SRR20306022	CRCPV 037-0a	3236905	19.1699	72	1	0.0138889	0
Kattenberg_Vietnam_38	CRCPV-037-34/CRCPV-037-34	Kattenberg_Vietnam_38	Vietnam	WPR	Gia Lai	2015	This study	SRR20306021	CRCPV 037-34	3236656	17.3569	72	0	0	1
Kattenberg_Vietnam_39	CRCPV-043-0a/FCHTVJYCCXY_L1_WHRDMALtbmRAAQAA-158	Kattenberg_Vietnam_39	Vietnam	WPR	Gia Lai	2015	This study	SRR20306020	CRCPV 043-0a	3234629	21.3126	72	0	0	1
Kattenberg_Vietnam_4	09DHLDL/FCH7L2KCCX2_L4_WHRDVIVsyxRABUAA-105	Kattenberg_Vietnam_4	Vietnam	WPR	Dak Lak	2015	This study	SRR20306019	09DHLDL	3236693	23.3755	72	9	0.125	1
Kattenberg_Vietnam_40	CRCPV-043-35/FCHTVJYCCXY_L2_WHRDMALtbmRAARAA-23	Kattenberg_Vietnam_40	Vietnam	WPR	Gia Lai	2015	This study	SRR20306018	CRCPV 043-35	3236742	17.4115	72	0	0	0
Kattenberg_Vietnam_41	CRCPV-044-0a/CRCPV-044-0a	Kattenberg_Vietnam_41	Vietnam	WPR	Gia Lai	2015	This study	SRR20305988	CRCPV 044-0a	3236748	22.8292	72	0	0	1
Kattenberg_Vietnam_42	CRCPV-044-42/FCHTVJYCCXY_L2_WHRDMALtbmRAATAA-76	Kattenberg_Vietnam_42	Vietnam	WPR	Gia Lai	2015	This study	SRR20305987	CRCPV 044-42	3236995	1.47739	72	21	0.291667	0
Kattenberg_Vietnam_43	CRCPV-047-0a/FCHTVJYCCXY_L2_WHRDMALtbmRAAUAA-78	Kattenberg_Vietnam_43	Vietnam	WPR	Gia Lai	2015	This study	SRR20305986	CRCPV 047-0a	3236872	14.4433	72	28	0.388889	0
Kattenberg_Vietnam_44	CRCPV-047-43/FCHTVJYCCXY_L2_WHRDMALtbmRAAVAA-79	Kattenberg_Vietnam_44	Vietnam	WPR	Gia Lai	2016	This study	SRR20305984	CRCPV 047-43	3236648	18.6603	72	0	0	1
Kattenberg_Vietnam_45	CRCPV-048-0a/CRCPV-048-0a	Kattenberg_Vietnam_45	Vietnam	WPR	Gia Lai	2015	This study	SRR20305983	CRCPV 048-0a	3235522	24.7439	72	0	0	1
Kattenberg_Vietnam_46	CRCPV-048-42/FCHTVJYCCXY_L2_WHRDMALtbmRAAXAA-87	Kattenberg_Vietnam_46	Vietnam	WPR	Gia Lai	2016	This study	SRR20305982	CRCPV 048-42	3236893	8.87767	72	28	0.388889	0
Kattenberg_Vietnam_47	CRCPV-053-0b/CRCPV-053-0b	Kattenberg_Vietnam_47	Vietnam	WPR	Gia Lai	2016	This study	SRR20305981	CRCPV 053-0b	3237085	11.6238	72	65	0.902778	0
Kattenberg_Vietnam_48	CRCPV-053-42/FCHTVJYCCXY_L2_WHRDMALtbmRAAZAA-102	Kattenberg_Vietnam_48	Vietnam	WPR	Gia Lai	2016	This study	SRR20305980	CRCPV 053-42	3236857	12.489	72	25	0.347222	0
Kattenberg_Vietnam_49	CRCPV-054-0a/FCHTVJYCCXY_L2_WHRDMALtbmRABAAA-108	Kattenberg_Vietnam_49	Vietnam	WPR	Gia Lai	2016	This study	SRR20305979	CRCPV 054-0a	3236842	16.7706	72	3	0.0416667	0
Kattenberg_Vietnam_5	16CHLDL/FCH7L2KCCX2_L6_WHRDVIVsyxRACBAA-33	Kattenberg_Vietnam_5	Vietnam	WPR	Dak Lak	2015	This study	SRR20305978	16CHLDL	3236753	21.6011	72	28	0.388889	0
Kattenberg_Vietnam_50	CRCPV-054-35/FCHTVJYCCXY_L2_WHRDMALtbmRABBAA-109	Kattenberg_Vietnam_50	Vietnam	WPR	Gia Lai	2016	This study	SRR20305977	CRCPV 054-35	3236752	18.9221	72	2	0.0277778	1
Kattenberg_Vietnam_51	GL-CRC-07/FCH5YG3CCX2_L5_WHRDVIVqyuRAAAAA-34	Kattenberg_Vietnam_51	Vietnam	WPR	Gia Lai	2018	This study	SRR20305976	GL/CRC/07	3236673	15.4334	72	22	0.305556	0
Kattenberg_Vietnam_52	GL-CRC-15/FCH5YG3CCX2_L5_WHRDVIVqyuRAABAA-36	Kattenberg_Vietnam_52	Vietnam	WPR	Gia Lai	2018	This study	SRR20305975	GL/CRC/15	3236493	20.2624	72	0	0	1
Kattenberg_Vietnam_53	GL-CRC-26/FCH5YG3CCX2_L5_WHRDVIVqyuRAADAA-48	Kattenberg_Vietnam_53	Vietnam	WPR	Gia Lai	2018	This study	SRR20305973	GL/CRC/26	3236332	18.6665	72	0	0	1
Kattenberg_Vietnam_54	GL-CRC-30/FCH5YG3CCX2_L5_WHRDVIVqyuRAAHAA-92	Kattenberg_Vietnam_54	Vietnam	WPR	Gia Lai	2018	This study	SRR20305972	GL/CRC/30	3236637	17.1937	72	4	0.0555556	1
Kattenberg_Vietnam_55	GL-CRC-40/FCH5YG3CCX2_L5_WHRDVIVqyuRAACAA-37	Kattenberg_Vietnam_55	Vietnam	WPR	Gia Lai	2018	This study	SRR20305971	GL/CRC/40	3235983	21.6116	72	0	0	1
Kattenberg_Vietnam_56	GL-KRP-008/FCH5YG3CCX2_L5_WHRDVIVqyuRAAGAA-18	Kattenberg_Vietnam_56	Vietnam	WPR	Gia Lai	2018	This study	SRR20305970	GL/KRP/008	3236680	15.535	72	2	0.0277778	1
Kattenberg_Vietnam_57	GL-KRP-013/FCH5YG3CCX2_L5_WHRDVIVqyuRAAEAA-61	Kattenberg_Vietnam_57	Vietnam	WPR	Gia Lai	2018	This study	SRR20305969	GL/KRP/013	3236769	13.7223	72	7	0.0972222	1
Kattenberg_Vietnam_58	GL-KRP-090/FCH5YG3CCX2_L5_WHRDVIVqyuRAAJAA-105	Kattenberg_Vietnam_58	Vietnam	WPR	Gia Lai	2018	This study	SRR20305968	GL/KRP/090	3236446	21.3116	72	0	0	1
Kattenberg_Vietnam_59	GL_KRP_045/FCH7KLCCCX2_L3_WHRDVIVsyxRAAEAA-21	Kattenberg_Vietnam_59	Vietnam	WPR	Gia Lai	2018	This study	SRR20305967	GL/KRP/045	3236156	24.3381	72	1	0.0138889	1
Kattenberg_Vietnam_6	BP-BGM-12/FCH5YG3CCX2_L5_WHRDVIVqyuRAAIAA-101	Kattenberg_Vietnam_6	Vietnam	WPR	Binh Phuoc	2018	This study	SRR20305966	BP/BGM/12	3236570	16.8659	72	1	0.0138889	1
Kattenberg_Vietnam_60	GL_KRP_069/FCH7KLCCCX2_L3_WHRDVIVsyxRAAFAA-33	Kattenberg_Vietnam_60	Vietnam	WPR	Gia Lai	2018	This study	SRR20305965	GL/KRP/069	3236658	19.0517	72	3	0.0416667	1
Kattenberg_Vietnam_61	KHPR01/FCH7L2KCCX2_L8_WHRDVIVsyxRACFAA-48	Kattenberg_Vietnam_61	Vietnam	WPR	Khanh Hoa	2017	This study	SRR20305964	KHPR01	3236567	13.4691	72	7	0.0972222	1
Kattenberg_Vietnam_62	KHPR04/FCH7L2KCCX2_L4_WHRDVIVsyxRABVAA-133	Kattenberg_Vietnam_62	Vietnam	WPR	Khanh Hoa	2017	This study	SRR20306101	KHPR04	3236972	1.90428	72	45	0.625	0
Kattenberg_Vietnam_63	KHPR08/FCH7L2KCCX2_L6_WHRDVIVsyxRACCAA-34	Kattenberg_Vietnam_63	Vietnam	WPR	Khanh Hoa	2017	This study	SRR20306100	KHPR08	3236983	1.79282	72	51	0.708333	0
Kattenberg_Vietnam_64	KHPR11/FCH7L2KCCX2_L4_WHRDVIVsyxRABSAA-92	Kattenberg_Vietnam_64	Vietnam	WPR	Khanh Hoa	2017	This study	SRR20306099	KHPR11	3236204	24.3045	72	1	0.0138889	1
Kattenberg_Vietnam_65	KHPR14/FCH7L2KCCX2_L7_WHRDVIVsyxRABYAA-17	Kattenberg_Vietnam_65	Vietnam	WPR	Khanh Hoa	2017	This study	SRR20306098	KHPR14	3236318	24.2539	72	1	0.0138889	1
Kattenberg_Vietnam_66	KHPR18/FCH7L2KCCX2_L5_WHRDVIVsyxRACGAA-61	Kattenberg_Vietnam_66	Vietnam	WPR	Khanh Hoa	2017	This study	SRR20306097	KHPR18	3236525	23.6916	72	3	0.0416667	1
Kattenberg_Vietnam_67	KHPR22/FCH7L2KCCX2_L7_WHRDVIVsyxRABXAA-7	Kattenberg_Vietnam_67	Vietnam	WPR	Khanh Hoa	2017	This study	SRR20306096	KHPR22	3236354	22.6394	72	1	0.0138889	1
Kattenberg_Vietnam_68	KHPR25/FCH7L2KCCX2_L8_WHRDVIVsyxRACDAA-36	Kattenberg_Vietnam_68	Vietnam	WPR	Khanh Hoa	2017	This study	SRR20306095	KHPR25	3236237	22.7019	72	0	0	1
Kattenberg_Vietnam_69	KHPR28/FCH7L2KCCX2_L4_WHRDVIVsyxRABTAA-101	Kattenberg_Vietnam_69	Vietnam	WPR	Khanh Hoa	2017	This study	SRR20306094	KHPR28	3236321	23.0069	72	2	0.0277778	1
Kattenberg_Vietnam_7	BP_BGM_01/FCH7KLCCCX2_L3_WHRDVIVsyxRAACAA-17	Kattenberg_Vietnam_7	Vietnam	WPR	Binh Phuoc	2018	This study	SRR20306093	BP/BGM/01	3236923	15.5051	72	60	0.833333	0
Kattenberg_Vietnam_70	KHPR31/FCH7L2KCCX2_L8_WHRDVIVsyxRABZAA-18	Kattenberg_Vietnam_70	Vietnam	WPR	Khanh Hoa	2017	This study	SRR20306092	KHPR31	3236281	23.5383	72	0	0	1
Kattenberg_Vietnam_71	KH_KV_020/FCH7KLCCCX2_L4_WHRDVIVsyxRAAIAA-37	Kattenberg_Vietnam_71	Vietnam	WPR	Khanh Hoa	2018	This study	SRR20306090	KH/KV/020	3236688	20.203	72	2	0.0277778	1
Kattenberg_Vietnam_72	KH_KV_023/FCH7KLCCCX2_L6_WHRDVIVsyxRAANAA-101	Kattenberg_Vietnam_72	Vietnam	WPR	Khanh Hoa	2018	This study	SRR20306089	KH/KV/023	3236488	21.3716	72	0	0	1
Kattenberg_Vietnam_73	KH_KV_025/FCH7KLCCCX2_L6_WHRDVIVsyxRAARAA-7	Kattenberg_Vietnam_73	Vietnam	WPR	Khanh Hoa	2018	This study	SRR20306088	KH/KV/025	3236215	23.1901	72	0	0	1
Kattenberg_Vietnam_74	KH_KV_028/FCH7KLCCCX2_L4_WHRDVIVsyxRAAJAA-48	Kattenberg_Vietnam_74	Vietnam	WPR	Khanh Hoa	2018	This study	SRR20306087	KH/KV/028	3236329	23.7552	72	0	0	1
Kattenberg_Vietnam_75	KT_DR_AK_07/FCH7L2KCCX2_L5_WHRDVIVsyxRABMAA-34	Kattenberg_Vietnam_75	Vietnam	WPR	Kon Tum	2018	This study	SRR20306086	KT/DR/AK/07	3236680	21.5823	72	12	0.166667	1
Kattenberg_Vietnam_76	KT_DR_AK_09/FCH7L2KCCX2_L4_WHRDVIVsyxRABRAA-79	Kattenberg_Vietnam_76	Vietnam	WPR	Kon Tum	2018	This study	SRR20306085	KT/DR/AK/09	3236582	23.5705	72	6	0.0833333	1
Kattenberg_Vietnam_77	KT_DR_AK_10/FCH7KLCCCX2_L5_WHRDVIVsyxRAAVAA-33	Kattenberg_Vietnam_77	Vietnam	WPR	Kon Tum	2018	This study	SRR20306084	KT/DR/AK/10	3236366	22.9055	72	0	0	1
Kattenberg_Vietnam_78	KT_DR_AK_13/FCH7L2KCCX2_L3_WHRDVIVsyxRABHAA-7	Kattenberg_Vietnam_78	Vietnam	WPR	Kon Tum	2018	This study	SRR20306083	KT/DR/AK/13	3236386	25.7858	72	1	0.0138889	1
Kattenberg_Vietnam_79	LD_DL_CHL_01/FCH7KLCCCX2_L6_WHRDVIVsyxRAAMAA-92	Kattenberg_Vietnam_79	Vietnam	WPR	Lam Dong	2018	This study	SRR20306082	LD/DL/CHL/01	3236450	22.7133	72	0	0	1
Kattenberg_Vietnam_8	BP_BGM_09/FCH7KLCCCX2_L3_WHRDVIVsyxRAADAA-18	Kattenberg_Vietnam_8	Vietnam	WPR	Binh Phuoc	2018	This study	SRR20306081	BP/BGM/09	3236513	22.2868	72	0	0	1
Kattenberg_Vietnam_80	LD_DL_CHL_02/FCH7KLCCCX2_L6_WHRDVIVsyxRAAOAA-105	Kattenberg_Vietnam_80	Vietnam	WPR	Lam Dong	2018	This study	SRR20306079	LD/DL/CHL/02	3236627	20.0189	72	8	0.111111	1
Kattenberg_Vietnam_81	LD_DL_CHL_03/FCH7KLCCCX2_L6_WHRDVIVsyxRAAQAA-4	Kattenberg_Vietnam_81	Vietnam	WPR	Lam Dong	2018	This study	SRR20306078	LD/DL/CHL/03	3236658	21.2447	72	1	0.0138889	1
Kattenberg_Vietnam_82	LD_DL_CHL_05/FCH7L2KCCX2_L3_WHRDVIVsyxRACHAA-79	Kattenberg_Vietnam_82	Vietnam	WPR	Lam Dong	2018	This study	SRR20306077	LD/DL/CHL/05	3236175	23.7807	72	5	0.0694444	1
Kattenberg_Vietnam_83	LD_DL_CHL_06/FCH7L2KCCX2_L2_WHRDVIVsyxRAAZAA-48	Kattenberg_Vietnam_83	Vietnam	WPR	Lam Dong	2018	This study	SRR20306076	LD/DL/CHL/06	3236500	18.9493	72	1	0.0138889	1
Kattenberg_Vietnam_84	LD_DL_CHL_07/FCH7L2KCCX2_L3_WHRDVIVsyxRABDAA-101	Kattenberg_Vietnam_84	Vietnam	WPR	Lam Dong	2018	This study	SRR20306075	LD/DL/CHL/07	3236000	26.1431	72	0	0	1
Kattenberg_Vietnam_85	LD_DL_CHL_08/FCH7L2KCCX2_L5_WHRDVIVsyxRABNAA-36	Kattenberg_Vietnam_85	Vietnam	WPR	Lam Dong	2018	This study	SRR20306074	LD/DL/CHL/08	3236831	13.7245	72	14	0.194444	1
Pearson_Cambodia_1	ERR020103	Pearson_Cambodia_1	Cambodia	WPR	WKH	2009	(Pearson et al. 2016)	ERS010154	PH0068-C	3235402	6.24468	72	1	0.0138889	1
Pearson_Cambodia_10	ERR111729	Pearson_Cambodia_10	Cambodia	WPR	WKH	2010	(Pearson et al. 2016)	ERS055897	PH0309-C	3235489	14.1226	72	0	0	1
Pearson_Cambodia_11	ERR123849	Pearson_Cambodia_11	Cambodia	WPR	NKH	2011	(Pearson et al. 2016)	ERS071835	PH0591-C	3235240	12.3345	72	0	0	1
Pearson_Cambodia_12	ERR152410	Pearson_Cambodia_12	Cambodia	WPR	WKH	2010	(Pearson et al. 2016)	ERS123117	PH0310-C	3235494	45.2289	72	0	0	1
Pearson_Cambodia_13	ERR152413	Pearson_Cambodia_13	Cambodia	WPR	WKH	2010	(Pearson et al. 2016)	ERS123119	PH0320-C	3235474	56.7562	72	0	0	1
Pearson_Cambodia_14	ERR211549	Pearson_Cambodia_14	Cambodia	WPR	WKH	2010	(Pearson et al. 2016)	ERS164662	PH0184-C	3235859	32.0692	72	0	0	1
Pearson_Cambodia_15	ERR211561	Pearson_Cambodia_15	Cambodia	WPR	WKH	2010	(Pearson et al. 2016)	ERS164674	PH0187-C	3235871	71.7728	72	0	0	1
Pearson_Cambodia_16	ERR216477	Pearson_Cambodia_16	Cambodia	WPR	WKH	2010	(Pearson et al. 2016)	ERS164691	PH0312-C	3236095	69.2645	72	0	0	1
Pearson_Cambodia_17	ERR216554	Pearson_Cambodia_17	Cambodia	WPR	WKH	2012	(Pearson et al. 2016)	ERS174573	PH0893-C	3235526	22.4666	72	0	0	1
Pearson_Cambodia_18	ERR386536	Pearson_Cambodia_18	Cambodia	WPR	WKH	2012	(Pearson et al. 2016)	ERS338595	PH1109-C	3235862	35.2514	72	0	0	1
Pearson_Cambodia_19	ERR386538	Pearson_Cambodia_19	Cambodia	WPR	WKH	2012	(Pearson et al. 2016)	ERS338599	PH1113-C	3235157	14.2962	72	0	0	1
Pearson_Cambodia_2	ERR023039	Pearson_Cambodia_2	Cambodia	WPR	WKH	2010	(Pearson et al. 2016)	ERS014174	PH0177-C	3235914	81.9468	72	0	0	1
Pearson_Cambodia_20	ERR386541	Pearson_Cambodia_20	Cambodia	WPR	WKH	2012	(Pearson et al. 2016)	ERS338610	PH1124-C	3234990	14.4332	72	0	0	1
Pearson_Cambodia_21	ERR386546	Pearson_Cambodia_21	Cambodia	WPR	WKH	2012	(Pearson et al. 2016)	ERS338619	PH1133-C	3235157	12.8105	72	0	0	1
Pearson_Cambodia_22	ERR388742	Pearson_Cambodia_22	Cambodia	WPR	WKH	2011	(Pearson et al. 2016)	ERS336352	PH0914-Cx	3235280	51.5094	72	0	0	1
Pearson_Cambodia_23	ERS164670	Pearson_Cambodia_23	Cambodia	WPR	WKH	2009	(Pearson et al. 2016)	ERS164670	PH0089-C	3235369	8.9045	72	0	0	1
Pearson_Cambodia_24	ERS164689	Pearson_Cambodia_24	Cambodia	WPR	WKH	2009	(Pearson et al. 2016)	ERS164689	PH0086-C	3235042	6.88986	72	0	0	1
Pearson_Cambodia_25	ERS164692	Pearson_Cambodia_25	Cambodia	WPR	WKH	2009	(Pearson et al. 2016)	ERS164692	PH0098-C	3234682	5.84995	72	0	0	1
Pearson_Cambodia_26	ERS224881	Pearson_Cambodia_26	Cambodia	WPR	WKH	2012	(Pearson et al. 2016)	ERS224881	PH1078-C	3235071	9.89713	72	0	0	1
Pearson_Cambodia_27	ERS224901	Pearson_Cambodia_27	Cambodia	WPR	WKH	2012	(Pearson et al. 2016)	ERS224901	PH1084-C	3234803	5.20926	72	1	0.0138889	1
Pearson_Cambodia_28	ERS338597	Pearson_Cambodia_28	Cambodia	WPR	WKH	2012	(Pearson et al. 2016)	ERS338597; ERS444642	PH1111-C	3235110	6.98946	72	0	0	1
Pearson_Cambodia_29	ERS338598	Pearson_Cambodia_29	Cambodia	WPR	WKH	2012	(Pearson et al. 2016)	ERS338598	PH1112-C	3235449	13.7713	72	0	0	1
Pearson_Cambodia_3	ERR023040	Pearson_Cambodia_3	Cambodia	WPR	WKH	2010	(Pearson et al. 2016)	ERS014175	PH0178-C	3236168	52.4417	72	0	0	1
Pearson_Cambodia_30	ERS338601	Pearson_Cambodia_30	Cambodia	WPR	WKH	2012	(Pearson et al. 2016)	ERS338601	PH1115-C	3235328	8.31806	72	0	0	1
Pearson_Cambodia_31	ERS338602	Pearson_Cambodia_31	Cambodia	WPR	WKH	2012	(Pearson et al. 2016)	ERS338602	PH1116-C	3235231	8.949	72	0	0	1
Pearson_Cambodia_32	ERS338603	Pearson_Cambodia_32	Cambodia	WPR	WKH	2012	(Pearson et al. 2016)	ERS338603	PH1117-C	3234449	4.33912	72	3	0.0416667	1
Pearson_Cambodia_33	ERS338605	Pearson_Cambodia_33	Cambodia	WPR	WKH	2012	(Pearson et al. 2016)	ERS338605	PH1119-C	3234884	8.30574	72	0	0	1
Pearson_Cambodia_34	ERS338607	Pearson_Cambodia_34	Cambodia	WPR	WKH	2012	(Pearson et al. 2016)	ERS338607	PH1121-C	3235224	8.25111	72	0	0	1
Pearson_Cambodia_35	ERS338611	Pearson_Cambodia_35	Cambodia	WPR	WKH	2012	(Pearson et al. 2016)	ERS338611	PH1125-C	3235129	11.9161	72	0	0	1
Pearson_Cambodia_36	ERS338612	Pearson_Cambodia_36	Cambodia	WPR	WKH	2012	(Pearson et al. 2016)	ERS338612	PH1126-C	3234652	8.50662	72	0	0	1
Pearson_Cambodia_37	ERS338617	Pearson_Cambodia_37	Cambodia	WPR	WKH	2012	(Pearson et al. 2016)	ERS338617	PH1131-C	3235289	5.72364	72	2	0.0277778	1
Pearson_Cambodia_38	ERS338618	Pearson_Cambodia_38	Cambodia	WPR	WKH	2012	(Pearson et al. 2016)	ERS338618	PH1132-C	3234829	5.02046	72	1	0.0138889	1
Pearson_Cambodia_39	ERS338621	Pearson_Cambodia_39	Cambodia	WPR	WKH	2012	(Pearson et al. 2016)	ERS338621	PH1135-C	3234973	5.15242	72	0	0	1
Pearson_Cambodia_4	ERR023041	Pearson_Cambodia_4	Cambodia	WPR	WKH	2010	(Pearson et al. 2016)	ERS014176	PH0180-C	3235657	36.9901	72	0	0	1
Pearson_Cambodia_5	ERR023042	Pearson_Cambodia_5	Cambodia	WPR	WKH	2010	(Pearson et al. 2016)	ERS014177	PH0188-C	3236300	106.249	72	0	0	1
Pearson_Cambodia_6	ERR027119	Pearson_Cambodia_6	Cambodia	WPR	WKH	2010	(Pearson et al. 2016)	ERS014179	PH0190-C	3236207	105.724	72	0	0	1
Pearson_Cambodia_7	ERR039234	Pearson_Cambodia_7	Cambodia	WPR	NEKH	2010	(Pearson et al. 2016)	ERS025405	PH0385-C	3236073	26.9765	72	0	0	1
Pearson_Cambodia_8	ERR054080	Pearson_Cambodia_8	Cambodia	WPR	WKH	2009	(Pearson et al. 2016)	ERS040108	PH0067-C	3235635	9.87567	72	0	0	1
Pearson_Cambodia_9	ERR054082	Pearson_Cambodia_9	Cambodia	WPR	WKH	2010	(Pearson et al. 2016)	ERS040110	PH0182-C	3235729	21.1442	72	0	0	1
Pearson_China_1	ERR527347	Pearson_China_1	China	WPR	CN	2011	(Pearson et al. 2016)	ERS403553	QN0001-C	3235858	40.4444	72	0	0	1
Pearson_Indonesia_1	ERR054085	Pearson_Indonesia_1	Indonesia	SEAR	PID	2011	(Pearson et al. 2016)	ERS040113	PJ0006-CW	3235879	37.4821	72	0	0	1
Pearson_Indonesia_2	ERR337624	Pearson_Indonesia_2	Indonesia	SEAR	PID	2012	(Pearson et al. 2016)	ERS241435	PJ0007-C	3235858	41.3915	72	0	0	1
Pearson_Indonesia_3	ERR337627	Pearson_Indonesia_3	Indonesia	SEAR	PID	2013	(Pearson et al. 2016)	ERS241438	PJ0008-C	3235771	50.0556	72	0	0	1
Pearson_Indonesia_4	ERR337630	Pearson_Indonesia_4	Indonesia	SEAR	PID	2013	(Pearson et al. 2016)	ERS241441	PJ0009-C	3236097	47.3538	72	0	0	1
Pearson_Indonesia_5	ERR527373	Pearson_Indonesia_5	Indonesia	SEAR	PID	2013	(Pearson et al. 2016)	ERS403565	PJ0167-C	3235909	30.2933	72	0	0	1
Pearson_Laos_1	ERR221486	Pearson_Laos_1	Laos	WPR	LA	2012	(Pearson et al. 2016)	ERS174628	QE0473-C	3235547	23.117	72	0	0	1
Pearson_Laos_2	ERR426037	Pearson_Laos_2	Laos	WPR	LA	2012	(Pearson et al. 2016)	ERS347479	QE0482-C	3235288	7.65424	72	0	0	1
Pearson_Malaysia_1	ERR054088	Pearson_Malaysia_1	Malaysia	WPR	MY	2011	(Pearson et al. 2016)	ERS040116	PY0001-C	3235575	5.52921	72	0	0	1
Pearson_Malaysia_2	ERR054089	Pearson_Malaysia_2	Malaysia	WPR	MY	2011	(Pearson et al. 2016)	ERS040117	PY0002-C	3235867	34.977	72	0	0	1
Pearson_Malaysia_3	ERR152414	Pearson_Malaysia_3	Malaysia	WPR	MY	2011	(Pearson et al. 2016)	ERS123120	PY0004-C	3235549	28.1207	72	0	0	1
Pearson_Malaysia_4	ERR152415	Pearson_Malaysia_4	Malaysia	WPR	MY	2011	(Pearson et al. 2016)	ERS123124	PY0005-C	3235442	11.6347	72	0	0	1
Pearson_Malaysia_5	ERR527337	Pearson_Malaysia_5	Malaysia	WPR	MY	2013	(Pearson et al. 2016)	ERS403520	PY0018-C	3235980	58.5184	72	0	0	1
Pearson_Malaysia_6	ERR527363	Pearson_Malaysia_6	Malaysia	WPR	MY	2013	(Pearson et al. 2016)	ERS403525	PY0019-C	3236106	54.5703	72	0	0	1
Pearson_Myanmar_1	ERR426064	Pearson_Myanmar_1	Myanmar (Burma)	SEAR	MM	2012	(Pearson et al. 2016)	ERS347714	QC0234-C	3235291	5.81966	72	0	0	1
Pearson_Sri_Lanka_1	ERR054081	Pearson_Sri_Lanka_1	Sri Lanka	SEAR	LK	2010	(Pearson et al. 2016)	ERS040109	PS0002-CW	3235578	11.8218	72	0	0	1
Pearson_Thailand_1	ERR111709	Pearson_Thailand_1	Thailand	SEAR	WTH	2011	(Pearson et al. 2016)	ERS055877	PD0174-C	3235326	39.836	72	0	0	1
Pearson_Thailand_10	ERR111718	Pearson_Thailand_10	Thailand	SEAR	WTH	2011	(Pearson et al. 2016)	ERS055886	PD0178-C	3235576	54.0182	72	0	0	1
Pearson_Thailand_11	ERR111719	Pearson_Thailand_11	Thailand	SEAR	WTH	2011	(Pearson et al. 2016)	ERS055887	PD0172-C	3235810	53.4183	72	0	0	1
Pearson_Thailand_12	ERR111720	Pearson_Thailand_12	Thailand	SEAR	WTH	2011	(Pearson et al. 2016)	ERS055888	PD0173-C	3235222	34.1047	72	0	0	1
Pearson_Thailand_13	ERR111721	Pearson_Thailand_13	Thailand	SEAR	WTH	2011	(Pearson et al. 2016)	ERS055889	PD0168-C	3235560	20.6153	72	0	0	1
Pearson_Thailand_14	ERR111722	Pearson_Thailand_14	Thailand	SEAR	WTH	2011	(Pearson et al. 2016)	ERS055890	PD0181-C	3235721	35.5903	72	0	0	1
Pearson_Thailand_15	ERR111723	Pearson_Thailand_15	Thailand	SEAR	WTH	2011	(Pearson et al. 2016)	ERS055891	PD0180-C	3235678	27.445	72	0	0	1
Pearson_Thailand_16	ERR111724	Pearson_Thailand_16	Thailand	SEAR	WTH	2011	(Pearson et al. 2016)	ERS055892	PD0165-C	3235463	35.6755	72	0	0	1
Pearson_Thailand_17	ERR111725	Pearson_Thailand_17	Thailand	SEAR	WTH	2011	(Pearson et al. 2016)	ERS055893	PD0177-C	3235891	36.4356	72	0	0	1
Pearson_Thailand_18	ERR111726	Pearson_Thailand_18	Thailand	SEAR	WTH	2011	(Pearson et al. 2016)	ERS055894	PD0183-C	3235428	60.1522	72	0	0	1
Pearson_Thailand_19	ERR111727	Pearson_Thailand_19	Thailand	SEAR	WTH	2011	(Pearson et al. 2016)	ERS055895	PD0167-C	3235891	44.0372	72	0	0	1
Pearson_Thailand_2	ERR111710	Pearson_Thailand_2	Thailand	SEAR	WTH	2011	(Pearson et al. 2016)	ERS055878	PD0166-C	3235242	32.3205	72	0	0	1
Pearson_Thailand_20	ERR111728	Pearson_Thailand_20	Thailand	SEAR	WTH	2011	(Pearson et al. 2016)	ERS055896	PD0169-C	3235862	39.9986	72	0	0	1
Pearson_Thailand_21	ERR164695	Pearson_Thailand_21	Thailand	SEAR	WTH	2011	(Pearson et al. 2016)	ERS142861	PD0479-C	3234838	7.47155	72	0	0	1
Pearson_Thailand_22	ERR337595	Pearson_Thailand_22	Thailand	SEAR	WTH	2011	(Pearson et al. 2016)	ERS241405	PD0593-C	3235565	44.63	72	0	0	1
Pearson_Thailand_23	ERR337596	Pearson_Thailand_23	Thailand	SEAR	WTH	2011	(Pearson et al. 2016)	ERS241406	PD0605-C	3235410	20.6096	72	0	0	1
Pearson_Thailand_24	ERR337597	Pearson_Thailand_24	Thailand	SEAR	WTH	2012	(Pearson et al. 2016)	ERS241407	PD0617-C	3235737	76.8659	72	0	0	1
Pearson_Thailand_25	ERR337599	Pearson_Thailand_25	Thailand	SEAR	WTH	2009	(Pearson et al. 2016)	ERS241409	PD0594-C	3235754	72.1037	72	0	0	1
Pearson_Thailand_26	ERR337600	Pearson_Thailand_26	Thailand	SEAR	WTH	2010	(Pearson et al. 2016)	ERS241410	PD0606-C	3235941	69.3641	72	0	0	1
Pearson_Thailand_27	ERR337601	Pearson_Thailand_27	Thailand	SEAR	WTH	2011	(Pearson et al. 2016)	ERS241411	PD0618-C	3235947	73.2149	72	0	0	1
Pearson_Thailand_28	ERR337602	Pearson_Thailand_28	Thailand	SEAR	WTH	2010	(Pearson et al. 2016)	ERS241412	PD0595-C	3235633	87.6696	72	0	0	1
Pearson_Thailand_29	ERR337603	Pearson_Thailand_29	Thailand	SEAR	WTH	2011	(Pearson et al. 2016)	ERS241413	PD0607-C	3235793	80.688	72	0	0	1
Pearson_Thailand_3	ERR111711	Pearson_Thailand_3	Thailand	SEAR	WTH	2011	(Pearson et al. 2016)	ERS055879	PD0184-C	3235287	60.5408	72	0	0	1
Pearson_Thailand_30	ERR337604	Pearson_Thailand_30	Thailand	SEAR	WTH	2012	(Pearson et al. 2016)	ERS241414	PD0619-C	3235942	52.0579	72	0	0	1
Pearson_Thailand_31	ERR337605	Pearson_Thailand_31	Thailand	SEAR	WTH	2011	(Pearson et al. 2016)	ERS241415	PD0596-C	3235863	76.5117	72	0	0	1
Pearson_Thailand_32	ERR337606	Pearson_Thailand_32	Thailand	SEAR	WTH	2012	(Pearson et al. 2016)	ERS241416	PD0608-C	3236045	77.923	72	0	0	1
Pearson_Thailand_33	ERR337607	Pearson_Thailand_33	Thailand	SEAR	WTH	2012	(Pearson et al. 2016)	ERS241417	PD0620-C	3236312	82.4426	72	0	0	1
Pearson_Thailand_34	ERR337608	Pearson_Thailand_34	Thailand	SEAR	WTH	2009	(Pearson et al. 2016)	ERS241418	PD0597-C	3235871	64.8797	72	0	0	1
Pearson_Thailand_35	ERR337609	Pearson_Thailand_35	Thailand	SEAR	WTH	2012	(Pearson et al. 2016)	ERS241419	PD0609-C	3235864	91.3284	72	0	0	1
Pearson_Thailand_36	ERR337610	Pearson_Thailand_36	Thailand	SEAR	WTH	2009	(Pearson et al. 2016)	ERS241421	PD0598-C	3235904	67.9226	72	0	0	1
Pearson_Thailand_37	ERR337611	Pearson_Thailand_37	Thailand	SEAR	WTH	2010	(Pearson et al. 2016)	ERS241422	PD0610-C	3235944	42.2369	72	0	0	1
Pearson_Thailand_38	ERR337613	Pearson_Thailand_38	Thailand	SEAR	WTH	2012	(Pearson et al. 2016)	ERS241424	PD0599-C	3235858	71.2344	72	0	0	1
Pearson_Thailand_39	ERR337614	Pearson_Thailand_39	Thailand	SEAR	WTH	2012	(Pearson et al. 2016)	ERS241425	PD0611-C	3235592	44.5619	72	0	0	1
Pearson_Thailand_4	ERR111712	Pearson_Thailand_4	Thailand	SEAR	WTH	2011	(Pearson et al. 2016)	ERS055880	PD0182-C	3235722	50.3625	72	0	0	1
Pearson_Thailand_40	ERR337616	Pearson_Thailand_40	Thailand	SEAR	WTH	2009	(Pearson et al. 2016)	ERS241427	PD0600-C	3235957	70.724	72	0	0	1
Pearson_Thailand_41	ERR337617	Pearson_Thailand_41	Thailand	SEAR	WTH	2010	(Pearson et al. 2016)	ERS241428	PD0612-C	3235732	75.4944	72	0	0	1
Pearson_Thailand_42	ERR337618	Pearson_Thailand_42	Thailand	SEAR	WTH	2012	(Pearson et al. 2016)	ERS241429	PD0624-C	3236003	94.2428	72	0	0	1
Pearson_Thailand_43	ERR337619	Pearson_Thailand_43	Thailand	SEAR	WTH	2012	(Pearson et al. 2016)	ERS241430	PD0601-C	3235884	69.1574	72	0	0	1
Pearson_Thailand_44	ERR337620	Pearson_Thailand_44	Thailand	SEAR	WTH	2007	(Pearson et al. 2016)	ERS241431	PD0613-C	3236007	75.4972	72	0	0	1
Pearson_Thailand_45	ERR337621	Pearson_Thailand_45	Thailand	SEAR	WTH	2012	(Pearson et al. 2016)	ERS241432	PD0625-C	3235522	59.9129	72	0	0	1
Pearson_Thailand_46	ERR337622	Pearson_Thailand_46	Thailand	SEAR	WTH	2010	(Pearson et al. 2016)	ERS241433	PD0602-C	3235941	59.7698	72	0	0	1
Pearson_Thailand_47	ERR337623	Pearson_Thailand_47	Thailand	SEAR	WTH	2007	(Pearson et al. 2016)	ERS241434	PD0614-C	3235934	63.3176	72	0	0	1
Pearson_Thailand_48	ERR337625	Pearson_Thailand_48	Thailand	SEAR	WTH	2010	(Pearson et al. 2016)	ERS241436	PD0603-C	3235873	41.0153	72	0	0	1
Pearson_Thailand_49	ERR337626	Pearson_Thailand_49	Thailand	SEAR	WTH	2011	(Pearson et al. 2016)	ERS241437	PD0615-C	3235854	90.3536	72	0	0	1
Pearson_Thailand_5	ERR111713	Pearson_Thailand_5	Thailand	SEAR	WTH	2011	(Pearson et al. 2016)	ERS055881	PD0171-C	3235654	51.8564	72	0	0	1
Pearson_Thailand_50	ERR337628	Pearson_Thailand_50	Thailand	SEAR	WTH	2010	(Pearson et al. 2016)	ERS241439	PD0604-C	3236116	67.191	72	0	0	1
Pearson_Thailand_51	ERR404246	Pearson_Thailand_51	Thailand	SEAR	ETH	2013	(Pearson et al. 2016)	ERS347698	PD0660-C	3235180	18.4359	72	0	0	1
Pearson_Thailand_52	ERR426015	Pearson_Thailand_52	Thailand	SEAR	ETH	2012	(Pearson et al. 2016)	ERS347497	PD0647-C	3235917	53.9058	72	0	0	1
Pearson_Thailand_53	ERR426035	Pearson_Thailand_53	Thailand	SEAR	ETH	2013	(Pearson et al. 2016)	ERS347704	PD0661-C	3235656	32.7879	72	0	0	1
Pearson_Thailand_54	ERR527338	Pearson_Thailand_54	Thailand	SEAR	WTH	2013	(Pearson et al. 2016)	ERS403524	PD0709-C	3235878	49.5894	72	0	0	1
Pearson_Thailand_55	ERR527339	Pearson_Thailand_55	Thailand	SEAR	WTH	2007	(Pearson et al. 2016)	ERS403529	PD0710-C	3235478	28.8136	72	0	0	1
Pearson_Thailand_56	ERR527340	Pearson_Thailand_56	Thailand	SEAR	WTH	2011	(Pearson et al. 2016)	ERS403532	PD0699-C	3235894	65.3447	72	0	0	1
Pearson_Thailand_57	ERR527341	Pearson_Thailand_57	Thailand	SEAR	WTH	2011	(Pearson et al. 2016)	ERS403533	PD0711-C	3236037	54.4594	72	0	0	1
Pearson_Thailand_58	ERR527342	Pearson_Thailand_58	Thailand	SEAR	WTH	2007	(Pearson et al. 2016)	ERS403536	PD0700-C	3235717	52.7346	72	0	0	1
Pearson_Thailand_59	ERR527343	Pearson_Thailand_59	Thailand	SEAR	WTH	2006	(Pearson et al. 2016)	ERS403537	PD0712-C	3235825	32.0157	72	0	0	1
Pearson_Thailand_6	ERR111714	Pearson_Thailand_6	Thailand	SEAR	WTH	2011	(Pearson et al. 2016)	ERS055882	PD0175-C	3235915	57.1393	72	0	0	1
Pearson_Thailand_60	ERR527344	Pearson_Thailand_60	Thailand	SEAR	WTH	2011	(Pearson et al. 2016)	ERS403540	PD0701-C	3236017	64.5594	72	0	0	1
Pearson_Thailand_61	ERR527345	Pearson_Thailand_61	Thailand	SEAR	WTH	2012	(Pearson et al. 2016)	ERS403548	PD0703-C	3235977	58.8914	72	0	0	1
Pearson_Thailand_62	ERR527346	Pearson_Thailand_62	Thailand	SEAR	WTH	2010	(Pearson et al. 2016)	ERS403549	PD0715-C	3236055	66.1402	72	0	0	1
Pearson_Thailand_63	ERR527348	Pearson_Thailand_63	Thailand	SEAR	WTH	2007	(Pearson et al. 2016)	ERS403556	PD0705-C	3235657	25.7958	72	0	0	1
Pearson_Thailand_64	ERR527350	Pearson_Thailand_64	Thailand	SEAR	WTH	2007	(Pearson et al. 2016)	ERS403521	PD0674-C	3235808	48.9499	72	0	0	1
Pearson_Thailand_65	ERR527351	Pearson_Thailand_65	Thailand	SEAR	WTH	2013	(Pearson et al. 2016)	ERS403522	PD0685-C	3235682	57.5854	72	0	0	1
Pearson_Thailand_66	ERR527352	Pearson_Thailand_66	Thailand	SEAR	WTH	2011	(Pearson et al. 2016)	ERS403526	PD0675-C	3236084	61.5507	72	0	0	1
Pearson_Thailand_67	ERR527353	Pearson_Thailand_67	Thailand	SEAR	WTH	2012	(Pearson et al. 2016)	ERS403530	PD0676-C	3235778	63.4241	72	0	0	1
Pearson_Thailand_68	ERR527355	Pearson_Thailand_68	Thailand	SEAR	WTH	2011	(Pearson et al. 2016)	ERS403538	PD0678-C	3235901	59.7317	72	0	0	1
Pearson_Thailand_69	ERR527356	Pearson_Thailand_69	Thailand	SEAR	WTH	2007	(Pearson et al. 2016)	ERS403542	PD0679-C	3235830	65.5959	72	0	0	1
Pearson_Thailand_7	ERR111715	Pearson_Thailand_7	Thailand	SEAR	WTH	2011	(Pearson et al. 2016)	ERS055883	PD0179-C	3235703	48.2546	72	0	0	1
Pearson_Thailand_70	ERR527358	Pearson_Thailand_70	Thailand	SEAR	WTH	2006	(Pearson et al. 2016)	ERS403550	PD0680-C	3235761	46.1845	72	0	0	1
Pearson_Thailand_71	ERR527362	Pearson_Thailand_71	Thailand	SEAR	WTH	2012	(Pearson et al. 2016)	ERS403518	PD0696-C	3235935	57.5536	72	0	0	1
Pearson_Thailand_72	ERR527364	Pearson_Thailand_72	Thailand	SEAR	WTH	2007	(Pearson et al. 2016)	ERS403527	PD0686-C	3235823	46.3022	72	0	0	1
Pearson_Thailand_73	ERR527365	Pearson_Thailand_73	Thailand	SEAR	WTH	2012	(Pearson et al. 2016)	ERS403531	PD0687-C	3235782	60.1663	72	0	0	1
Pearson_Thailand_74	ERR527366	Pearson_Thailand_74	Thailand	SEAR	WTH	2011	(Pearson et al. 2016)	ERS403535	PD0688-C	3235894	70.5359	72	0	0	1
Pearson_Thailand_75	ERR527367	Pearson_Thailand_75	Thailand	SEAR	WTH	2011	(Pearson et al. 2016)	ERS403543	PD0690-C	3235987	43.4149	72	0	0	1
Pearson_Thailand_76	ERR527368	Pearson_Thailand_76	Thailand	SEAR	WTH	2012	(Pearson et al. 2016)	ERS403545	PD0714-C	3235896	63.7173	72	0	0	1
Pearson_Thailand_77	ERR527369	Pearson_Thailand_77	Thailand	SEAR	WTH	2011	(Pearson et al. 2016)	ERS403551	PD0692-C	3235975	60.0512	72	0	0	1
Pearson_Thailand_78	ERR527370	Pearson_Thailand_78	Thailand	SEAR	WTH	2007	(Pearson et al. 2016)	ERS403554	PD0681-C	3236045	70.337	72	0	0	1
Pearson_Thailand_79	ERR527371	Pearson_Thailand_79	Thailand	SEAR	WTH	2010	(Pearson et al. 2016)	ERS403555	PD0693-C	3235532	62.7175	72	0	0	1
Pearson_Thailand_8	ERR111716	Pearson_Thailand_8	Thailand	SEAR	WTH	2011	(Pearson et al. 2016)	ERS055884	PD0176-C	3234837	30.2235	72	0	0	1
Pearson_Thailand_80	ERR527372	Pearson_Thailand_80	Thailand	SEAR	WTH	2011	(Pearson et al. 2016)	ERS403559	PD0694-C	3235917	59.7475	72	0	0	1
Pearson_Thailand_81	ERR527374	Pearson_Thailand_81	Thailand	SEAR	WTH	2006	(Pearson et al. 2016)	ERS403517	PD0684-C	3235590	53.425	72	0	0	1
Pearson_Thailand_82	ERR527375	Pearson_Thailand_82	Thailand	SEAR	WTH	2011	(Pearson et al. 2016)	ERS403519	PD0708-C	3235857	63.9028	72	0	0	1
Pearson_Thailand_83	ERR527376	Pearson_Thailand_83	Thailand	SEAR	WTH	2006	(Pearson et al. 2016)	ERS403523	PD0697-C	3235947	59.8207	72	0	0	1
Pearson_Thailand_84	ERR527377	Pearson_Thailand_84	Thailand	SEAR	WTH	2006	(Pearson et al. 2016)	ERS403528	PD0698-C	3235701	50.3539	72	0	0	1
Pearson_Thailand_85	ERR527378	Pearson_Thailand_85	Thailand	SEAR	WTH	2011	(Pearson et al. 2016)	ERS403539	PD0689-C	3236013	56.0617	72	0	0	1
Pearson_Thailand_86	ERR527379	Pearson_Thailand_86	Thailand	SEAR	WTH	2013	(Pearson et al. 2016)	ERS403541	PD0713-C	3235222	19.6097	72	0	0	1
Pearson_Thailand_87	ERR527380	Pearson_Thailand_87	Thailand	SEAR	WTH	2013	(Pearson et al. 2016)	ERS403544	PD0702-C	3235885	50.9478	72	0	0	1
Pearson_Thailand_88	ERR527381	Pearson_Thailand_88	Thailand	SEAR	WTH	2006	(Pearson et al. 2016)	ERS403547	PD0691-C	3235935	39.1574	72	0	0	1
Pearson_Thailand_89	ERR527382	Pearson_Thailand_89	Thailand	SEAR	WTH	2013	(Pearson et al. 2016)	ERS403552	PD0704-C	3236121	63.7668	72	0	0	1
Pearson_Thailand_9	ERR111717	Pearson_Thailand_9	Thailand	SEAR	WTH	2011	(Pearson et al. 2016)	ERS055885	PD0170-C	3234815	22.842	72	0	0	1
Pearson_Thailand_90	ERR527383	Pearson_Thailand_90	Thailand	SEAR	WTH	2011	(Pearson et al. 2016)	ERS403560	PD0706-C	3235622	56.9437	72	0	0	1
Pearson_Thailand_91	ERR527384	Pearson_Thailand_91	Thailand	SEAR	WTH	2011	(Pearson et al. 2016)	ERS403563	PD0695-C	3236062	59.3455	72	0	0	1
Pearson_Thailand_92	ERR527385	Pearson_Thailand_92	Thailand	SEAR	WTH	2007	(Pearson et al. 2016)	ERS403564	PD0707-C	3235916	48.5238	72	0	0	1
Pearson_Vietnam_1	ERR021980	Pearson_Vietnam_1	Vietnam	WPR	VN	2009	(Pearson et al. 2016)	ERS012692	PV0062-C	3235673	33.624	72	0	0	1
Pearson_Vietnam_10	ERR388796	Pearson_Vietnam_10	Vietnam	WPR	VN	2011	(Pearson et al. 2016)	ERS336392	PV0243-Cx2	3235756	9.24037	72	0	0	1
Pearson_Vietnam_11	ERS164634	Pearson_Vietnam_11	Vietnam	WPR		2009	(Pearson et al. 2016)	ERS164634	PV0054-C	3234858	4.28096	72	0	0	1
Pearson_Vietnam_12	ERS164639	Pearson_Vietnam_12	Vietnam	WPR	VN	2009	(Pearson et al. 2016)	ERS164639	PV0071-C	3235109	27.8999	72	0	0	1
Pearson_Vietnam_13	ERS164678	Pearson_Vietnam_13	Vietnam	WPR	VN	2009	(Pearson et al. 2016)	ERS164678	PV0074-C	3235450	13.6538	72	2	0.0277778	1
Pearson_Vietnam_14	ERS164684	Pearson_Vietnam_14	Vietnam	WPR	VN	2009	(Pearson et al. 2016)	ERS164684	PV0072-C	3235252	5.98784	72	0	0	1
Pearson_Vietnam_2	ERR021981	Pearson_Vietnam_2	Vietnam	WPR	VN	2009	(Pearson et al. 2016)	ERS012693	PV0056-C	3235746	14.841	72	0	0	1
Pearson_Vietnam_3	ERR021982	Pearson_Vietnam_3	Vietnam	WPR	VN	2009	(Pearson et al. 2016)	ERS012694	PV0067-C	3236132	46.9344	72	0	0	1
Pearson_Vietnam_4	ERR021983	Pearson_Vietnam_4	Vietnam	WPR	VN	2009	(Pearson et al. 2016)	ERS012695	PV0061-C	3236142	57.2214	72	0	0	1
Pearson_Vietnam_5	ERR022866	Pearson_Vietnam_5	Vietnam	WPR	VN	2009	(Pearson et al. 2016)	ERS012702	PV0053-C	3235746	12.0032	72	0	0	1
Pearson_Vietnam_6	ERR023161	Pearson_Vietnam_6	Vietnam	WPR	VN	2010	(Pearson et al. 2016)	ERS013104	PV0025-C	3235872	35.6844	72	0	0	1
Pearson_Vietnam_7	ERR171580	Pearson_Vietnam_7	Vietnam	WPR	VN	2011	(Pearson et al. 2016)	ERS143517	PV0255-C	3235131	29.0603	72	0	0	1
Pearson_Vietnam_8	ERR175494	Pearson_Vietnam_8	Vietnam	WPR	VN	2011	(Pearson et al. 2016)	ERS143422	PV0253-C	3235438	40.6415	72	0	0	1
Pearson_Vietnam_9	ERR216527	Pearson_Vietnam_9	Vietnam	WPR	VN	2012	(Pearson et al. 2016)	ERS174558	PV0327-C	3235072	14.2809	72	0	0	1
Kattenberg_Vietnam_86	LD_DL_CHL_09/FCH7L2KCCX2_L8_WHRDVIVsyxRABKAA-21	Kattenberg_Vietnam_86	Vietnam	WPR	Lam Dong	2018	This study	SRR20306073	LD/DL/CHL/09	3236101	23.0008	72	0	0	1
Kattenberg_Vietnam_87	LD_DL_CHL_12/FCH7KLCCCX2_L5_WHRDVIVsyxRAATAA-18	Kattenberg_Vietnam_87	Vietnam	WPR	Lam Dong	2018	This study	SRR20306072	LD/DL/CHL/12	3236456	22.5612	72	0	0	1
Kattenberg_Vietnam_88	LD_DL_CHL_13/FCH7L2KCCX2_L2_WHRDVIVsyxRAAWAA-34	Kattenberg_Vietnam_88	Vietnam	WPR	Lam Dong	2018	This study	SRR20306071	LD/DL/CHL/13	3236358	23.7662	72	0	0	1
Kattenberg_Vietnam_89	LD_DL_CHL_14/FCH7L2KCCX2_L2_WHRDVIVsyxRABAAA-61	Kattenberg_Vietnam_89	Vietnam	WPR	Lam Dong	2018	This study	SRR20306070	LD/DL/CHL/14	3236341	24.2016	72	0	0	1
Kattenberg_Vietnam_9	BP_BGM_16/FCH7KLCCCX2_L3_WHRDVIVsyxRAABAA-7	Kattenberg_Vietnam_9	Vietnam	WPR	Binh Phuoc	2018	This study	SRR20306068	BP/BGM/16	3236570	24.8194	72	4	0.0555556	1
Kattenberg_Vietnam_90	LD_DL_CHL_15/FCH7L2KCCX2_L3_WHRDVIVsyxRABEAA-105	Kattenberg_Vietnam_90	Vietnam	WPR	Lam Dong	2018	This study	SRR20306067	LD/DL/CHL/15	3236488	24.1214	72	0	0	1
Kattenberg_Vietnam_91	LD_DL_CHL_16/FCH7L2KCCX2_L5_WHRDVIVsyxRABIAA-17	Kattenberg_Vietnam_91	Vietnam	WPR	Lam Dong	2018	This study	SRR20306066	LD/DL/CHL/16	3236194	24.5608	72	0	0	1
Kattenberg_Vietnam_92	LD_DL_CHL_18/FCH7L2KCCX2_L5_WHRDVIVsyxRABOAA-37	Kattenberg_Vietnam_92	Vietnam	WPR	Lam Dong	2018	This study	SRR20306065	LD/DL/CHL/18	3236311	23.852	72	0	0	1
Kattenberg_Vietnam_93	LD_TN_CHL_01/FCH7L2KCCX2_L7_WHRDVIVsyxRABQAA-61	Kattenberg_Vietnam_93	Vietnam	WPR	Lam Dong	2018	This study	SRR20306064	LD/TN/CHL/01	3236491	21.2944	72	4	0.0555556	1
Kattenberg_Vietnam_94	LD_TN_CHL_03/FCH7L2KCCX2_L2_WHRDVIVsyxRAAXAA-36	Kattenberg_Vietnam_94	Vietnam	WPR	Lam Dong	2018	This study	SRR20306063	LD/TN/CHL/03	3236512	13.3254	72	1	0.0138889	1
Kattenberg_Vietnam_95	LD_TN_CHL_04/FCH7L2KCCX2_L2_WHRDVIVsyxRABBAA-79	Kattenberg_Vietnam_95	Vietnam	WPR	Lam Dong	2018	This study	SRR20306062	LD/TN/CHL/04	3236547	11.7273	72	1	0.0138889	1
Kattenberg_Vietnam_96	LD_TN_CHL_05/FCH7L2KCCX2_L3_WHRDVIVsyxRABFAA-133	Kattenberg_Vietnam_96	Vietnam	WPR	Lam Dong	2018	This study	SRR20306061	LD/TN/CHL/05	3236469	18.4012	72	5	0.0694444	1
Kattenberg_Vietnam_97	NT_PT_06	Kattenberg_Vietnam_97	Vietnam	WPR	Ninh Thuan	2018	This study	SRR20306060	NT/PT/06	3236911	5.72306	72	66	0.916667	0
Kattenberg_Vietnam_98	Pv-BP-15-16-15/FCHTVJYCCXY_L3_WHRDMALtbmRABLAA-78	Kattenberg_Vietnam_98	Vietnam	WPR	Binh Phuoc	2015-2016	This study	SRR20306059	Pv BP 15-16 15	3236521	14.5587	72	1	0.0138889	1
Kattenberg_Vietnam_99	Pv-BP-16-11/Pv-BP-16-11	Kattenberg_Vietnam_99	Vietnam	WPR	Binh Phuoc	2016	This study	SRR20306057	Pv BP-16 11	3236387	16.1536	72	1	0.0138889	1
