# Supplementary material for: Novel highly-multiplexed AmpliSeq targeted assay for Plasmodium vivax genetic surveillance use cases at multiple geographical scales
Source: Front Cell Infect Microbiol. 2022 Aug 11;12:953187. doi: 10.3389/fcimb.2022.953187 (PMC9403277; doi:10.3389/fcimb.2022.953187)
Supplement: Supplementary file 3 [file Table_3.xlsx]

## Sheet: Sheet1
Amplicon_ID	CHR	START	END	Target	Amplicon_name	POOL	ULSO Sequence	DLSO Sequence	amplicon length
AMPL4340125	PvP01_01_v1	121120	121446	PvP01_01_v1_121166	PvP01_01_v1_121166	Pool=1	GTTCCTCAGACTCTCCATATTGTCC	GTATTCTCATCCCAGATACGTGCAC	326
AMPL4340077	PvP01_01_v1	164325	164650	PvP01_01_v1_164620	PvP01_01_v1_164620	Pool=2	AATTTGAACGGTAAGACGTTTTTAG	CATTTTGGCGAACGAGGTAGAGAAC	325
AMPL4340273	PvP01_01_v1	442168	442480	pvcrt_o	pvcrt_o_1	Pool=1	ATGGGGACGTCCTCTTGTATTTCGC	TAACGTGATGCAGATAACGTGACGC	312
AMPL4340265	PvP01_01_v1	442420	442704	pvcrt_o	pvcrt_o_2	Pool=2	GGCGACCAAACATAAAGTACAAGGC	CCTCACGTAAAGGGTAAAACACCCC	284
AMPL4340289	PvP01_01_v1	442650	442978	pvcrt_o	pvcrt_o_3	Pool=1	ATTGAACTCCGAAGTTTCGGTGTCT	GTTCCCAATCTTCTTCAGAGTCCTC	328
AMPL4340245	PvP01_01_v1	442921	443247	pvcrt_o	pvcrt_o_4	Pool=2	CCTGTATCGCAAAATCAAAAAGCAG	ATAGAAGGAGGTACTCCCGATGGAT	326
AMPL4340269	PvP01_01_v1	443236	443565	pvcrt_o	pvcrt_o_5	Pool=1	CCAAATCCTACAATCAGCGAGGCAA	TATCGGAATGCTCAGCTGCATGACG	329
AMPL4340285	PvP01_01_v1	443466	443784	pvcrt_o	pvcrt_o_6	Pool=2	CAGGCGCAGGATGTTTATTTTGTAC	CGTAATTGAACAGGTGGTATCTGCG	318
AMPL4340253	PvP01_01_v1	443774	444098	pvcrt_o	pvcrt_o_7	Pool=1	AAAGTTGGTGACCCATGTAGCTAAG	CGATTTCTCTGGTCATGTTGGAGAA	324
AMPL4340303	PvP01_01_v1	444080	444407	pvcrt_o	pvcrt_o_8	Pool=2	GCCTTACCCATGCTCCTTCGCAATC	GACATGGAGATTTGGGAAAGCACAA	327
AMPL4340302	PvP01_01_v1	444339	444671	pvcrt_o	pvcrt_o_9	Pool=1	AATGTTGGGGAAGCGTCTGCAGGGT	GAAGCAAAGCAGCCGTGGGGGGAGG	332
AMPL4340275	PvP01_01_v1	444655	444980	pvcrt_o	pvcrt_o_10	Pool=2	GGTGTAGGTCATGGTTGAGAATTTC	CATTCAGTTAAAGCAGCTGCGGTTT	325
AMPL4340283	PvP01_01_v1	444892	445219	pvcrt_o	pvcrt_o_11	Pool=1	CATATTTGGCTCCCCCTTACCAAAG	ACAGGTAGTCCTCAAAAGACACACA	327
AMPL4340282	PvP01_01_v1	445071	445395	pvcrt_o	pvcrt_o_12	Pool=2	CTTACTCTCAAGAATTATGTTTCCT	CCCTACCGCAAGGAACTTAAAGTAG	324
AMPL4340263	PvP01_01_v1	445380	445683	pvcrt_o	pvcrt_o_13	Pool=1	CACTCATCCAGAGAGCAAATCTTCT	GATCCGAAGAGGTAGCCAAACTGAC	303
AMPL4339537	PvP01_01_v1	671599	671928	PvP01_01_v1_671781	PvP01_01_v1_671781	Pool=2	ATCCCATATGCAATACGGAACTCCA	AGATAATATTTGTGGCGACACGCAT	329
AMPL4339900	PvP01_02_v1	153713	154036	pvmrp1	pvmrp1_1	Pool=1	GTACTTGTCTATAGTTCGTCTTTTC	TGTGCCTGTATATACCACGTTCGAC	323
AMPL4339546	PvP01_02_v1	153979	154302	pvmrp1	pvmrp1_2	Pool=2	GACATTATCACCGTTTTGCCGCAGT	AATAGTGTGGACTCGAATTTGAATA	323
AMPL4339695	PvP01_02_v1	154289	154618	pvmrp1	pvmrp1_3	Pool=1	CGGTATTGTAGACCCACCAGCCATA	TCACAACTGGAACGTCAGAACGTTT	329
AMPL4339793	PvP01_02_v1	154595	154915	pvmrp1	pvmrp1_4	Pool=2	TTTCAACAAAATGGGAAACCTGTAC	TGTTTATCTCGAGAACGTATTCGTC	320
AMPL4339697	PvP01_02_v1	154870	155184	pvmrp1	pvmrp1_5	Pool=1	AAATTTTCCAGAGGGTGTAAAGAGG	ATTACTTTTTCCTCAAGACTTGGGG	314
AMPL4339789	PvP01_02_v1	155146	155468	pvmrp1	pvmrp1_6	Pool=2	TATATGGCACGGTAATTTCAGCAGT	AACATATATAGCAACACCATATCGG	322
AMPL4339520	PvP01_02_v1	155457	155779	pvmrp1	pvmrp1_7	Pool=1	CGCAAATGTTTCTCCTGCTAAGGAT	CAGATGTGCTGAAGAGCATTTTGAG	322
AMPL4340029	PvP01_02_v1	155714	156036	pvmrp1	pvmrp1_8	Pool=2	CCCGAGAAATGTGGAAGCCAAATAA	AGTTGGAGGCGTTTTAATACTGTAC	322
AMPL4339526	PvP01_02_v1	155960	156273	pvmrp1	pvmrp1_9	Pool=1	AGTTTTGTTGTGTCTATGAATGAAA	GCGTAAACCCTTTTTGGAAAATGAC	313
AMPL4339871	PvP01_02_v1	156245	156563	pvmrp1	pvmrp1_10	Pool=2	TGCATAAATTGAGCTCTAACGGTGA	CCTTTTTGAGAATATCCAGTACAAA	318
AMPL4339679	PvP01_02_v1	156540	156864	pvmrp1	pvmrp1_11	Pool=1	GGAGACATTCAGTTGATCCACGGTT	GTTTTGCCAACAAAAATAGTCGAAC	324
AMPL4339885	PvP01_02_v1	156813	157135	pvmrp1	pvmrp1_12	Pool=2	AGTGTGTTTCCAGACAAGAGTTGAC	AGAACAGTTGGTTGTCCATAGGAAA	322
AMPL4339557	PvP01_02_v1	157122	157443	pvmrp1	pvmrp1_13	Pool=1	GAAGGCACAGTGAATATTGCGCGTA	GCAGTAGTAGTAGCATACACGAGAA	321
AMPL4339904	PvP01_02_v1	157345	157664	pvmrp1	pvmrp1_14	Pool=2	TGCTGTTTTGCAAAGTGCGACTTTA	GGAGAATGTTTCGAAAAAGAAGGAG	319
AMPL4339606	PvP01_02_v1	157631	157901	pvmrp1	pvmrp1_15	Pool=1	TTTACTTGAGGATGGGTTCTAATGC	CTCAGCTGACATAGTTGAAGTGTTG	270
AMPL4340142	PvP01_02_v1	157890	158213	pvmrp1	pvmrp1_16	Pool=2	AAGAATCTTTGAATACGCCATTAGG	GAGCATCACTGTCTGTTGTATTGTA	323
AMPL4339985	PvP01_02_v1	158208	158485	pvmrp1	pvmrp1_17	Pool=1	TGCTGTTGGAGGATCTATAGACAAA	TGGAAAGAAAAAGCTGTAACAGTGT	277
AMPL4339639	PvP01_02_v1	158416	158731	pvmrp1	pvmrp1_18	Pool=2	TGTGACACATTATGCATCTGAATTG	TTTGGATTGTACATCGTTGGTTTAT	315
AMPL4340041	PvP01_02_v1	158641	158934	pvmrp1	pvmrp1_19	Pool=1	AAATTAACCTTACACAAACATTTAT	TCAAAAGACATAAAGGCAAAGAAGG	293
AMPL4339989	PvP01_02_v1	197944	198259	PvP01_02_v1_198112	PvP01_02_v1_198112	Pool=2	GCTAGCACTCATTGGTCTGCATCTG	GTTTTTGATGCGCTAGCCATGGCCT	315
AMPL4339801	PvP01_02_v1	373468	373796	PvP01_02_v1_373744	PvP01_02_v1_373744	Pool=1	GACGATGTCGAACAGTCGGTTCTCC	GGTACGCGGCCAACAGTATACCCAA	328
AMPL4339759	PvP01_02_v1	594651	594975	PvP01_02_v1_594798	PvP01_02_v1_594798	Pool=2	ACAACGTGAAGGAGAAAATTCGAGT	CGAAGAAATCACAGAGACGTACTTC	324
AMPL4339542	PvP01_03_v1	127832	128135	PvP01_03_v1_127847	PvP01_03_v1_127847	Pool=1	CCCTCTGCAGTAGGAACTTCTCGAA	GCTATCCATAAAACGCCCTTCTTTT	303
AMPL4347647	PvP01_03_v1	220801	221130	DPAP3	DPAP3	Pool=2	GCAATAAACAGCTGGTCCTTTGCGA	GAAAATCCTCCACCCATGATGAACA	329
AMPL4339674	PvP01_03_v1	334581	334905	PvP01_03_v1_334738	PvP01_03_v1_334738	Pool=1	GTAGGTGTGCTTCCTTTACTCTGAT	GGTAAACATGTGTCAACAGTTCATC	324
AMPL4339916	PvP01_03_v1	552739	553070	pvdmt2	pvdmt2_1	Pool=1	TTAATACCTGGTTTACGAGGTCCAG	CGATCACCGGTAGGCAAATGCTCCT	331
AMPL4340057	PvP01_03_v1	553058	553380	pvdmt2	pvdmt2_2	Pool=2	CCCATTAAACACACGATGTTCTGTC	AAAGATCTTCATCCATTTGCACTCA	322
AMPL4339751	PvP01_03_v1	553322	553619	pvdmt2	pvdmt2_3	Pool=1	GAAAAATAATGGCGACTTTGAGTCC	GCTCACGATGATTAAAATGACTCCA	297
AMPL4339638	PvP01_03_v1	553602	553924	pvdmt2	pvdmt2_4	Pool=2	ACAAATCACCTGAACAGGTCATAAA	TGAGTGATCCGCTAATCTTCATGAT	322
AMPL4339800	PvP01_03_v1	782109	782432	PvP01_03_v1_782122	PvP01_03_v1_782122	Pool=2	ATGCGATGGTATCACCCCAGGACGA	CTGAGGAGCCTCAAAGAAAACCAAT	323
AMPL4340043	PvP01_04_v1	420827	421155	PvP01_04_v1_421012	PvP01_04_v1_421012	Pool=1	AGTCCTCCATAACGGTGAACTCGTT	AGGTCCCAAGTTGTAGTCATCTGTG	328
AMPL4340010	PvP01_04_v1	514823	515147	PvP01_04_v1_514934	PvP01_04_v1_514934	Pool=2	GCTTCTTCTCCTTCACGGAGTTCAC	CTGAATTATGTTTACCACGATGGTG	324
AMPL4339667	PvP01_04_v1	885372	885697	PvP01_04_v1_885624	PvP01_04_v1_885624	Pool=1	CTCCTTTCTTTGTAGCAATTTTTGA	TCTTCGCATGGGAGTAAAGAGGGGG	325
AMPL4339502	PvP01_05_v1	192353	192680	PvP01_05_v1_192482	PvP01_05_v1_192482	Pool=2	CCTTCTGATGTTTGGATGGGTGGTC	GGTACTATATGGGGAGCTTTCCAGT	327
AMPL4339643	PvP01_05_v1	451975	452280	PvP01_05_v1_452277	PvP01_05_v1_452277	Pool=1	AACAACGTTGCTAAATTGTAATTCG	GAAGAAGCATGAAATAAACGCAGCT	305
AMPL4347655	PvP01_05_v1	693386	693708	PVP01_0516600	PVP01_0516600	Pool=2	CTTGTTCAAATTTTCATCCCCTTGG	TGTTGATCGTTTCCTCGTCAATTTT	322
AMPL4339850	PvP01_05_v1	701363	701690	PvP01_05_v1_701523	PvP01_05_v1_701523	Pool=1	CGCAAACTGGGCGTTTCCGTAAAAG	AGTTGGTTAGGAGAGATGCATAAAC	327
AMPL4339583	PvP01_05_v1	1077249	1077574	pvdhfr	pvdhfr_1	Pool=2	GGTACCTCTCCCTCTTCCACTTTAG	TATAGCTCCACTGGGTGTGATGGTG	325
AMPL4339531	PvP01_05_v1	1077535	1077860	pvdhfr	pvdhfr_2	Pool=1	CCCCCAATGATGAAGCATTTGTAGT	CCTGAAGTACTTCATATCGACGGAG	325
AMPL4339951	PvP01_05_v1	1077771	1078015	pvdhfr	pvdhfr_3	Pool=2	CCTTGCTGTTGTACACCTCACTGAC	GAAAGCACGACGTTGATTCTGTTTG	244
AMPL4340056	PvP01_05_v1	1077953	1078280	pvdhfr	pvdhfr_4	Pool=1	TTGTTAAAGCTGAAGTACACGAGGT	CGTTGATCCTCGTGAAGTAGATCTG	327
AMPL4339608	PvP01_05_v1	1078072	1078395	pvdhfr	pvdhfr_5	Pool=2	CATGATGATGTCGTATATGATGCCT	CTTGCTGTAAACCAAAAAGTCCAGA	323
AMPL4339573	PvP01_05_v1	1078378	1078709	pvdhfr	pvdhfr_6	Pool=1	GTGTATTCAGCACCGAAGTGTCTCC	GTGCTGCTTAATCTTCAGGCTGTTG	331
AMPL4339870	PvP01_05_v1	1078667	1078980	pvdhfr	pvdhfr_7	Pool=2	AATCATGTGTGTGAATATGGAATAC	GGAATAATTTCCTGTTGTCGAGGAA	313
AMPL4340044	PvP01_05_v1	1078959	1079282	pvdhfr	pvdhfr_8	Pool=1	CGCTAGCTAGCTATAAAAGTATTTT	CCAAGACCCAAGTCACAAGACCTCT	323
AMPL4347626	PvP01_05_v1	1079319	1079539	PvP01_05_v1_1079460_1079461	PvP01_05_v1_1079460_1079461	Pool=2	GGGAATTGTCTTAAAGCTCCCTCTT	GCAATAACACTTCGCTAGCTAGCTA	220
AMPL4347636	PvP01_05_v1	1285062	1285380	PVP01_0530500	PVP01_0530500	Pool=1	AAATTGCCATAAAATGAACCCCACT	AATTACCCGGCAACACCAACTTCGT	318
AMPL4339715	PvP01_06_v1	45733	46061	PvP01_06_v1_45794	PvP01_06_v1_45794	Pool=2	AATCCCCTACTCCAAACGGGTCGAT	TAAGTCATCTCCCAAGTCACCTTTA	328
AMPL4339861	PvP01_06_v1	278016	278338	PvP01_06_v1_278171	PvP01_06_v1_278171	Pool=1	AGAAGATATACCCCACCTTCCTCAA	GATTACATCATTTCGATGGAGCTCA	322
AMPL4347653	PvP01_06_v1	646077	646399	CLAMP	CLAMP	Pool=2	CTCCTACTGCTTCTACATCTTTATG	GGATTAATCATAATGGGTTCCCTGG	322
AMPL4340157	PvP01_06_v1	944634	944957	PvP01_06_v1_944771	PvP01_06_v1_944771	Pool=1	TACACGCCCTTTTCACACAAATTAA	GTATTACCTGCACGTGTATGCATTT	323
AMPL4347648	PvP01_07_v1	260890	261212	SEC27	SEC27	Pool=2	AACAATGGATTTTATGTGCAGGTGA	ACCTTAACAGGTCATACAAAAGGGG	322
AMPL4347649	PvP01_07_v1	595121	595445	PvP01_07_v1_595235_595236	PvP01_07_v1_595235_595236	Pool=1	GGATATCCATACAGCGACATATGTG	GTCAAGGTGAATCCCACCAAAGTTA	324
AMPL4339613	PvP01_07_v1	754446	754775	PvP01_07_v1_754506	PvP01_07_v1_754506	Pool=2	TCCCCTTCTTGCTTCGAACAAAGCG	AAGAGGGTCCACTCACAACTGATAT	329
AMPL4339654	PvP01_07_v1	1020359	1020683	PvP01_07_v1_1020470	PvP01_07_v1_1020470	Pool=1	TTTACAGACTGCTCTACTTTCTGGT	GAAAAATTGCGACTTGATAGGGGTC	324
AMPL4340063	PvP01_07_v1	1210982	1211301	PvP01_07_v1_1211093	PvP01_07_v1_1211093	Pool=2	TGATGCTGATGTATATGTATTTGAG	TCTTCATAGATTTCCATCAACGAGT	319
AMPL4338615	PvP01_08_v1	44930	45091	PvP01_08_v1_45083	PvP01_08_v1_45083	Pool=1	CATAAATTTATATCGCACAATGCGT	GGTACATTATTTTCCAGTTTGTATG	161
AMPL4339749	PvP01_08_v1	53195	53514	PvP01_08_v1_53327	PvP01_08_v1_53327	Pool=2	CAATAACTGAACACGCAAAAGAGTG	ATTTGGTATGTGGTGAAAGAAGCAA	319
AMPL4347630	PvP01_08_v1	442285	442612	PVP01_0809900	PVP01_0809900	Pool=1	AAAGGAGATCAGCCTGATTGACAAC	GATGACCTCCACTTTGTGAATTGCG	327
AMPL4347642	PvP01_08_v1	878901	879225	PvP01_08_v1_879061_879062	PvP01_08_v1_879061_879062	Pool=2	CTCCTACACCCCTACACAAACATTC	CAGTTGGAGAGGCATATACAGACAG	324
AMPL4347632	PvP01_08_v1	1420967	1421291	PVP01_0833200	PVP01_0833200	Pool=1	CTCTTCTGTTTTTATGTTTCTCCCT	TGACTTGCCCGGAGTGAAATTCAAG	324
AMPL4340083	PvP01_08_v1	1590968	1591291	PvP01_08_v1_1591244	PvP01_08_v1_1591244	Pool=2	GCAAACGAGAAGATAGACCCTTTTG	CCCTTCTACGCATATGTATCAGTTT	323
AMPL4347645	PvP01_09_v1	303127	303447	SNF2L	SNF2L	Pool=1	GCGGAGAAGAGAACTATGGAAATTG	TTCCTCGATTTAGGAGAAAGAAAAA	320
AMPL4347646	PvP01_09_v1	448658	448978	PVP01_0908400	PVP01_0908400	Pool=2	GAGAAAAAGGAAAAACTTCAATCCG	ACGAGAAAAGAAAACGAAATTGAAA	320
AMPL4340060	PvP01_09_v1	539199	539524	PvP01_09_v1_539410	PvP01_09_v1_539410	Pool=1	TCCAAGCCCGTGGAGTCGAAATATG	AAACATTTCGTCCTCATGACGATTA	325
AMPL4340172	PvP01_09_v1	1070335	1070662	PvP01_09_v1_1070402	PvP01_09_v1_1070402	Pool=2	ACTTCGCTTCTAAGATAATACTGCT	CTATACGCGCTGGGGGAATTATTCT	327
AMPL4347633	PvP01_09_v1	1101045	1101353	PVP01_0924700	PVP01_0924700	Pool=1	AGCCACTCGCTGTTATCCTCCTTCG	CTGTTTGACATACGGGTTCCTCGGA	308
AMPL4339754	PvP01_09_v1	1459281	1459605	pvama1	pvama1_1	Pool=1	GTTAAGAAGCTAACAGCGGAATTCT	ACTTAAGAGAAAGGCAGCGATTTGG	324
AMPL4339671	PvP01_09_v1	1459561	1459885	pvama1	pvama1_2	Pool=2	CGGACCCATATTTTCCTGCGCTGAT	ATTCTGTACTTTGCATTTTCCACTT	324
AMPL4339631	PvP01_09_v1	1459853	1460179	pvama1	pvama1_3	Pool=1	CGTCATTTCTTCTTCATACTGAGTT	GTCGTATACAGCTGGGTGTCTGTAG	326
AMPL4339839	PvP01_09_v1	1460162	1460486	pvama1	pvama1_4	Pool=2	TGTTCCTCGATTGTTTCCTAATTTC	CGCTTCGAAAACGATTCGGTTGCAT	324
AMPL4340166	PvP01_09_v1	1460475	1460800	pvama1	pvama1_5	Pool=1	CTTCTTCTTGAAGTAGGCCATAGAG	CGTCTTTATATATGCTGCAGGGGAA	325
AMPL4339902	PvP01_09_v1	1460753	1461078	pvama1	pvama1_6	Pool=2	GCCAACGTGGCTTCGTGAATTCGTT	TAGCATCTGCTTGTTCGATTTTTCC	325
AMPL4339757	PvP01_09_v1	1838486	1838812	PvP01_09_v1_1838632	PvP01_09_v1_1838632	Pool=2	AGGAGATCTACTACTACTGCGTCAA	TGAGAAACAACTCGGTGAGCTATTA	326
AMPL4347637	PvP01_09_v1	1883812	1884132	IMC1b	IMC1b	Pool=1	TAAAGTGATAGAAGTCCCCGAATTG	AAATGGCGACATCATAAGAAATAGC	320
AMPL4339987	PvP01_10_v1	351609	351936	PvP01_10_v1_351755	PvP01_10_v1_351755	Pool=2	GTAGTGTGTCCTACCATTAAACTCG	ATGAACCGGTTCAGCACTATGTCCC	327
AMPL4339696	PvP01_10_v1	478690	478993	pvmdr1	pvmdr1_1	Pool=1	GAGAGAGCCAAAGATTTTGTTGTTA	TATGTACGTACGTGCCTCTCCAATC	303
AMPL4340114	PvP01_10_v1	478965	479293	pvmdr1	pvmdr1_2	Pool=2	GAACAGTGGAAAGATACTGCTCGAC	ATTCGGAGAAGCTCATTGAGAAGAC	328
AMPL4339905	PvP01_10_v1	479239	479564	pvmdr1	pvmdr1_3	Pool=1	ACAAAGATTTGACCTTCTCCTGTGA	GTTAGCCAAGAACCCATGCTCTTTA	325
AMPL4339611	PvP01_10_v1	479547	479875	pvmdr1	pvmdr1_4	Pool=2	TAACAGTTTTGCCTACTGGTTTGGT	CTATTGTTGGCGAAACGGGTAGTGG	328
AMPL4339779	PvP01_10_v1	479861	480180	pvmdr1	pvmdr1_5	Pool=1	TTCATTTTTATGAGAGTGTTTGCCA	AAGAGGTACAATACAAGTGGATGAC	319
AMPL4340162	PvP01_10_v1	480163	480488	pvmdr1	pvmdr1_6	Pool=2	CGATTGCCATGTTCATTTCTGAGAC	GCCAACAAGGATGTAGAGAAGAAGC	325
AMPL4339645	PvP01_10_v1	480459	480774	pvmdr1	pvmdr1_7	Pool=1	AAAATGAGTGACGCCAAAGCAAGTA	GAGAGAAAGTAGAGAAGACCATGAA	315
AMPL4339566	PvP01_10_v1	480761	481082	pvmdr1	pvmdr1_8	Pool=2	AGAAGAATGAGAAGCATGATAAGCA	AGGAAGGTTAGCCTTTTTGAGAAAC	321
AMPL4340137	PvP01_10_v1	481068	481398	pvmdr1	pvmdr1_9	Pool=1	ACGCTGGTGGGTTCTAATGCATCTA	AAAATAGCAGCGCGAACCAAAAAAT	330
AMPL4339809	PvP01_10_v1	481332	481658	pvmdr1	pvmdr1_10	Pool=2	TGTACAGCCTGAAAGATTTAGAAGC	TGATTCTCGATGAAGCCACCTCATC	326
AMPL4339874	PvP01_10_v1	481641	481959	pvmdr1	pvmdr1_11	Pool=1	CAGTTTAAGAATGTGCGTTTTCACT	ACGAAGATGGTTTTTCTTCTCAAAG	318
AMPL4339788	PvP01_10_v1	481948	482262	pvmdr1	pvmdr1_12	Pool=2	CACATTGGTATGATTAACGGGTTCA	AAGGATGTAGAAATTTACAAGGACC	314
AMPL4339936	PvP01_10_v1	482243	482567	pvmdr1	pvmdr1_13	Pool=1	ACGCAAGTGCATTTTTGGGTCTATA	TGGTTTTTGGTACGGAACGAGAATC	324
AMPL4339506	PvP01_10_v1	482554	482882	pvmdr1	pvmdr1_14	Pool=2	TGCCCTTCTTCGTATCCGTTTTTGG	TTTAAGAACGCTAGACTCACCCTCT	328
AMPL4339560	PvP01_10_v1	482832	483160	pvmdr1	pvmdr1_15	Pool=1	GCCCTCCCTTACCGCCTTTTATGCC	TTTCGCTAGTCCTCATCGGAATATT	328
AMPL4347652	PvP01_10_v1	483513	483836	PvP01_10_v1_483567_483568	PvP01_10_v1_483567_483568	Pool=2	TATCGCATTTTTGTGTGCATATGGA	TGAGAACAGAACGCTTTTAAAGTCG	323
AMPL4339685	PvP01_10_v1	523552	523876	PvP01_10_v1_523718	PvP01_10_v1_523718	Pool=1	TGCCCCCTACCTTGCGATAACAATT	TCGTTCATAAGTATAAGCAAATGGA	324
AMPL4340168	PvP01_10_v1	826080	826409	pvp13k	pvp13k_1	Pool=2	TTGGCATATAAATACCTGCGCTACC	AATTTTCTCACGCGGAAAGCAGCTC	329
AMPL4339903	PvP01_10_v1	826313	826633	pvp13k	pvp13k_2	Pool=1	GTGCAGGCTACAGTGTCATCACGTA	AAAAGTTCCGGCTGGACTTAAACGA	320
AMPL4339627	PvP01_10_v1	826609	826933	pvp13k	pvp13k_3	Pool=2	AAAGGTACATTTACAAAGCGGGAGA	CTTGGACAATCTCATGGTTTCACGA	324
AMPL4339827	PvP01_10_v1	826884	827212	pvp13k	pvp13k_4	Pool=1	CTTCTGATTTTGAGCGGCACTACAG	AACATATGGAAGCGATACGGACTGG	328
AMPL4339661	PvP01_10_v1	827183	827504	pvp13k	pvp13k_5	Pool=2	AAGCAGAAGATTAAGAAAATACGAG	TCTACAATGGAAGGAAGGTGGAGAG	321
AMPL4340035	PvP01_10_v1	827459	827787	pvp13k	pvp13k_6	Pool=1	GGCGGACGCCTACTGCTTCCAGTAC	TCCTACCTGAACAGTCATACGTTTT	328
AMPL4339798	PvP01_10_v1	827715	828038	pvp13k	pvp13k_7	Pool=2	TCCGACAGCGAGGTCTACGACTTTG	GAGGACAGCAAAACGGTCAACTACA	323
AMPL4339811	PvP01_10_v1	827866	828194	pvp13k	pvp13k_8	Pool=1	TTCAGGAATCAGCTGCTGTACCTTA	GCGTAACTCCGTGTACTACCTGAAC	328
AMPL4339984	PvP01_10_v1	828131	828456	pvp13k	pvp13k_9	Pool=2	ATATTTGTTCCAACTGGTTCAGAGC	TCTTTTGCTACCGCCAGAACTACGG	325
AMPL4340126	PvP01_10_v1	828444	828773	pvp13k	pvp13k_10	Pool=1	CCAGCGATGGAGGAAATAAAAACGA	AATCACGAGCCGATTGACAGTCTCT	329
AMPL4339660	PvP01_10_v1	828758	829087	pvp13k	pvp13k_11	Pool=2	GGGCCTTCCTGAAAAGGGTGAAGCG	ACACACCAGTGATTAAGCTAAGTGA	329
AMPL4340000	PvP01_10_v1	828938	829246	pvp13k	pvp13k_12	Pool=1	GAAGAAATGAAGTGGGACGCGATGA	TATTCGAGCACATGAACCGGTACGC	308
AMPL4339783	PvP01_10_v1	829235	829566	pvp13k	pvp13k_13	Pool=2	TATGACCAGTCAGGTGAAACGATTG	ATCGGGTGGGAAGCGATCTCGGGGA	331
AMPL4340145	PvP01_10_v1	829551	829880	pvp13k	pvp13k_14	Pool=1	TTGATATGCCCCATAGAAGGAGGAC	CGGTACGAAGGGGAGTTGTTTTGCG	329
AMPL4339530	PvP01_10_v1	829823	830153	pvp13k	pvp13k_15	Pool=2	AAAAAGCTTTTTCATCTCGGGAGGA	GCATTGAACGTTACGTACGCTCGGT	330
AMPL4339705	PvP01_10_v1	830025	830353	pvp13k	pvp13k_16	Pool=1	GAAACAGAAAATCCGAGGCGATACG	CGTGATTTGTTGTGTTTGTACCGTT	328
AMPL4339686	PvP01_10_v1	830324	830641	pvp13k	pvp13k_17	Pool=2	CGCGGAAAAGTTGCGGTGATAGGAT	TCAGCTACCCTATTAGGCACTCCCA	317
AMPL4339785	PvP01_10_v1	830525	830845	pvp13k	pvp13k_18	Pool=1	AGGAGAAAATCCCGAGGGACGAATT	CGTTTTGTGAAAAGCCAGTGGGGGG	320
AMPL4339588	PvP01_10_v1	830734	831060	pvp13k	pvp13k_19	Pool=2	GAAGAAGAAGCACCTGATGAGCGTT	CGACTGTATGAACCGCTTTAACCAT	326
AMPL4339730	PvP01_10_v1	830935	831263	pvp13k	pvp13k_20	Pool=1	GGTGAGGAAGCTAACGGAGCTAACC	GTTGAATCGCAAAAGGAGAGAAGCT	328
AMPL4340091	PvP01_10_v1	831231	831521	pvp13k	pvp13k_21	Pool=2	AGGTGAGCAGTTACCAAAGGGTACA	AACGAAGCTGACTCCTCAAACGCCG	290
AMPL4347627	PvP01_10_v1	1130890	1131215	SET9	SET9	Pool=1	CTGTTCAAAAATATGCAGTACGTTG	CCATTCTTATGAGCGGAAAAACGAA	325
AMPL4339646	PvP01_10_v1	1385634	1385960	PvP01_10_v1_1385673	PvP01_10_v1_1385673	Pool=2	CCTAACTGCCTGTTTGTGCCTACAT	ACCGACTCGCCTTACATATAACTTC	326
AMPL4339786	PvP01_11_v1	159891	160215	ABCE1	ABCE1_1	Pool=1	CTTATGTAGGCTATCTTCGAGGTGT	GTTCAATTTGGCAGACAAGGAGGTA	324
AMPL4340040	PvP01_11_v1	160190	160518	ABCE1	ABCE1_2	Pool=2	AACTCATTTCCTCGGAAGAAGGATA	CGTTTTGACGATTGGGCAGTTTTTC	328
AMPL4339930	PvP01_11_v1	160450	160779	ABCE1	ABCE1_3	Pool=1	TACACATTTGTCGTCTGCCCTATGA	TTCAGCGCTGTGGATTTTCCTATTC	329
AMPL4339514	PvP01_11_v1	160766	161091	ABCE1	ABCE1_4	Pool=2	TCATCTGTTACGTCCTGATCTGTAG	AGCGAATCTTTGTAACTCTCCTCCA	325
AMPL4339817	PvP01_11_v1	161077	161399	ABCE1	ABCE1_5	Pool=1	AGGGATCTGTGTATAGCCCCTTTAG	AGAGACTCCTCCCTTATTCGTAGGT	322
AMPL4339619	PvP01_11_v1	161308	161636	ABCE1	ABCE1_6	Pool=2	CCACGACGAACGCCGTTTTGTTAGT	AGACTTTCTACGTTATCCGGTTTGA	328
AMPL4339587	PvP01_11_v1	161607	161934	ABCE1	ABCE1_7	Pool=1	TACGGTTATGTACACACGTATGCAG	AAACGATGATTCTCTGCTCGGAGTC	327
AMPL4339539	PvP01_11_v1	161847	162171	ABCE1	ABCE1_8	Pool=2	AAGTGCTGCCAATTTGTTGTTTTCC	CGTACTTGTTTATCCTGGGGCGGTA	324
AMPL4340030	PvP01_11_v1	245545	245867	PvP01_11_v1_245834	PvP01_11_v1_245834	Pool=1	CGGAGGGAAGATACCATAATTGAGA	AGAGGCTAATCAAATCGACTACATT	322
AMPL4347656	PvP01_11_v1	383879	384206	PVP01_1109600	PVP01_1109600	Pool=2	AAGTGGAATGTCATAAGATGGCTCA	GGTAGATTACAAGTGGACCGATCCT	327
AMPL4347635	PvP01_11_v1	503806	504133	PVP01_1112200	PVP01_1112200	Pool=1	TGTGCAAATTGCTCAGCTTTACAAC	ATGCTGCTTAAAAAGAGGGACGAGA	327
AMPL4340156	PvP01_11_v1	720133	720439	PvP01_11_v1_720439	PvP01_11_v1_720439	Pool=2	CACCTCTCTAGAAAAATATGCACTC	AGGAGGTAGATACAGAAAAAGGGGA	306
AMPL4347643	PvP01_11_v1	1137154	1137482	PvP01_11_v1_1137409_1137410	PvP01_11_v1_1137409_1137410	Pool=1	TTTGTGAAAACGATCGCAGAATGAT	GAGTTAAAGATAACCGCGTGGGAAA	328
AMPL4339598	PvP01_11_v1	1145107	1145430	PvP01_11_v1_1145363	PvP01_11_v1_1145363	Pool=2	CGGTAGTTATCGGCAGCTATCGATG	CAGTTTAGCGATAAAAAGACATGTA	323
AMPL4347628	PvP01_11_v1	1226851	1227143	ALV7	ALV7	Pool=1	AGGGATGGGTAGACCCAAACATTAC	TATGAAACGGTGATGAACTGAGCTG	292
AMPL4347625	PvP01_11_v1	1448738	1449062	PVP01_1133700	PVP01_1133700	Pool=2	TTCCCCATTGTGGACCATCAAATTG	TCATTCGTGTTCCACTGGAAAATTT	324
AMPL4347644	PvP01_11_v1	1867852	1868180	PVP01_1144100	PVP01_1144100	Pool=1	GACCCTTTTAATCTGCACAACACAT	CGATATGCCGTGCACCTGTAAAGAT	328
AMPL4339745	PvP01_12_v1	94251	94573	PvP01_12_v1_94291	PvP01_12_v1_94291	Pool=2	TGGAGAATGAGGAAAGGGACACATA	CGCATGTTGTGATTTGTAATTTGTC	322
AMPL4339656	PvP01_12_v1	484766	485090	pvk13	pvk13_1	Pool=1	TCCCAAGGTTTTCTTTCGACAAATT	GCTTTCATGCGTGAAGATTCATCTG	324
AMPL4339743	PvP01_12_v1	485026	485356	pvk13	pvk13_2	Pool=2	ACTTGAGTCACTCAACTCCGTTTCG	ACGCTCAAATCGATCGATTCCAAGA	330
AMPL4339896	PvP01_12_v1	485271	485577	pvk13	pvk13_3	Pool=1	CCGTTTGATATATCAATGTCCAGTT	TTATCGGGGTGGATGAATCCATGAA	306
AMPL4340099	PvP01_12_v1	485561	485869	pvk13	pvk13_4	Pool=2	GTACCTCCCACTTAGCAACTTTTCT	CAGTTTCTGTTCCTCGATTGATTTT	308
AMPL4339964	PvP01_12_v1	485842	486166	pvk13	pvk13_5	Pool=1	GAAATATGCCTTCTTCGTGGACATG	GTGTGCCTAGAAGTTTCGAATATGG	324
AMPL4339521	PvP01_12_v1	486137	486464	pvk13	pvk13_6	Pool=2	AGGCTACACACATGGAGGAAGATCG	AATGTCTAACAGCTCCATGGAGTTC	327
AMPL4339804	PvP01_12_v1	486448	486777	pvk13	pvk13_7	Pool=1	CCACCAGTGATGATGTACGAATCGG	GCGATTTCTACCCAAGCCTTCATCC	329
AMPL4339737	PvP01_12_v1	486754	487079	pvk13	pvk13_8	Pool=2	GGGGAAACATATACCGTGGTAGTGG	ATCTTCTTCTCTGGAACTCCATTGA	325
AMPL4339835	PvP01_12_v1	844106	844430	PvP01_12_v1_844166	PvP01_12_v1_844166	Pool=1	TCCTTGGATATGTTGAGCCCGAGTA	TGTTCCTCCTACTTAAATTAAAGTC	324
AMPL4347654	PvP01_12_v1	1116221	1116544	PVP01_1227900	PVP01_1227900	Pool=2	TCTAAAGAAATCGGTGGCACAAACC	CTGCACATGTTTGGTCAATTCTAAT	323
AMPL4347651	PvP01_12_v1	1400006	1400335	PVP01_1235200	PVP01_1235200	Pool=1	CACCCAAATGGAGACTCAAATGTTC	GCGATGCTGAACGTGTTGAAAATAA	329
AMPL4347641	PvP01_12_v1	1462978	1463300	PVP01_1236900	PVP01_1236900	Pool=2	AAAGCAAAATGAAAAATGCCTCGTG	CGCAAAAATTGAACAAAGTCGTACG	322
AMPL4339578	PvP01_12_v1	1844773	1845096	PvP01_12_v1_1844936	PvP01_12_v1_1844936	Pool=1	CTTCAGAACCTTTATGTCGTTATCG	TAACTTTTCTGCACTTTTGGAGAGC	323
AMPL4347638	PvP01_12_v1	1988181	1988504	PVP01_1249000	PVP01_1249000	Pool=2	CAACGGAGGTAGTGACGATATTAGT	GGATGATGAACAGTTGGGAGAATCT	323
AMPL4380317	PvP01_12_v1	2441294	2441617	pvmdr2	pvmdr2_1	Pool=1	TAACTCTGCTTCACATCAAATTGGT	GCTCTTTCACGAATTATGAGTTCAC	323
AMPL4380308	PvP01_12_v1	2441583	2441907	pvmdr2	pvmdr2_2	Pool=2	GCATAATAACTCCCCTCATGATTCC	GTCCACCACATGGTAGATGCTAATT	324
AMPL4380318	PvP01_12_v1	2441826	2442153	pvmdr2	pvmdr2_3	Pool=1	TGTACGACTGGTTCCAATACAACGC	TATGATGGCCAATATCCCTGTGAAG	327
AMPL4380311	PvP01_12_v1	2442131	2442459	pvmdr2	pvmdr2_4	Pool=2	TGTCCTCCAGGAAGCTTATGTTCGG	GAATCGTTGTTCATCGTGCTCGTGT	328
AMPL4380309	PvP01_12_v1	2442329	2442659	pvmdr2	pvmdr2_5	Pool=1	CATATCCCTTTTCAACACCTCGTTG	TTATCCGGGCGGTAGCTCTTCTTCT	330
AMPL4380310	PvP01_12_v1	2442634	2442955	pvmdr2	pvmdr2_6	Pool=2	AAAATGATGCAGGTAACAACTCCTT	TGATTACGCTGAATACTTTTGAGAG	321
AMPL4380322	PvP01_12_v1	2442905	2443233	pvmdr2	pvmdr2_7	Pool=1	GCACCCCCAAACTGTTAAGGATCTT	GCACTCTCAGTACCTCTGTCTACAA	328
AMPL4380321	PvP01_12_v1	2443208	2443528	pvmdr2	pvmdr2_8	Pool=2	CTGACTCCAAATTTCTTTTCATGTG	AGAGCACTACAGAATCTCCTAATTT	320
AMPL4380312	PvP01_12_v1	2443349	2443676	pvmdr2	pvmdr2_9	Pool=1	GAGCAGTTTCGAGATGGTCGTTTTT	CTATCCGCTCCGTCATATACAATCA	327
AMPL4380327	PvP01_12_v1	2443607	2443936	pvmdr2	pvmdr2_10	Pool=2	CCTTTGTCTCCAACGAGAGTATCCC	GCCATATGCATTGGTTGTGATGGGT	329
AMPL4380315	PvP01_12_v1	2443922	2444246	pvmdr2	pvmdr2_11	Pool=1	TCTGGACTGCATATTCCACATCTCG	GACATAATAAAATCGTACAGTTGAG	324
AMPL4380324	PvP01_12_v1	2444235	2444556	pvmdr2	pvmdr2_12	Pool=2	CACTGGTTTTACTGCCTCGGGCAAG	ATTCAATTTGAGCAGATGCTGATGG	321
AMPL4380313	PvP01_12_v1	2444516	2444840	pvmdr2	pvmdr2_13	Pool=1	ATACAGTGTGCTGTAGTTCTCCTTA	TTCGCGGCTTCCTTCACAATGCTGT	324
AMPL4380325	PvP01_12_v1	2444803	2445138	pvmdr2	pvmdr2_14	Pool=2	CGGTGTGGTTCACCTCGCTGTAGGA	AGACGCCGTTCACATTTTGGTTGCT	335
AMPL4380320	PvP01_12_v1	2445028	2445283	pvmdr2	pvmdr2_15	Pool=1	CTAATCTCTCCCTCCACATGAGCTT	TACCACGCTCACTTTGTCTGCCACT	255
AMPL4380323	PvP01_12_v1	2445279	2445607	pvmdr2	pvmdr2_16	Pool=2	TCTCCACGCATGTCAATTTCGTTGT	ATCAATTGCTCCCTCCACATGAGCA	328
AMPL4380316	PvP01_12_v1	2445386	2445706	pvmdr2	pvmdr2_17	Pool=1	CTGCTGTAGTCTTGGTGGTCCAAAT	GACACATGATCACTTTCACCAATCG	320
AMPL4380314	PvP01_12_v1	2445669	2445960	pvmdr2	pvmdr2_18	Pool=2	GTTCGTTAGCCGTGGTAAGCTCGTT	ACTGAAGGTGTTCGCGTCATTATTA	291
AMPL4380326	PvP01_12_v1	2445825	2446155	pvmdr2	pvmdr2_19	Pool=1	CACATCAATAGTCATCGTCGTCAGC	CGGATCGTTGACAACTTCCCTGTCG	330
AMPL4380319	PvP01_12_v1	2446116	2446380	pvmdr2	pvmdr2_20	Pool=2	TTTCCTTCAATTCTGGGCATTCAAT	ATTGTAGTCGTAGCTGACGGAGGGT	264
AMPL4347634	PvP01_13_v1	65981	66304	PVP01_1301600	PVP01_1301600	Pool=1	TGATGATTTTATTTTTGCTGACGCT	GGTAGTACAGCTCGTCCATGATTTC	323
AMPL4340078	PvP01_13_v1	162629	162913	PvP01_13_v1_162821	PvP01_13_v1_162821	Pool=2	TTTTTCGGAGCTTGTTTACGTACGA	ATTGGGAAACAGCGTCCCTATTTTT	284
AMPL4340180	PvP01_13_v1	659361	659691	PvP01_13_v1_659592	PvP01_13_v1_659592	Pool=1	GGCTAACTTCAAAGGGACGAAACTC	CAAATCGCGAAGTGGCCAATTGGGC	330
AMPL4339701	PvP01_13_v1	1769965	1770289	PvP01_13_v1_1770129	PvP01_13_v1_1770129	Pool=2	TCCCTTTTTGTTAGTGTCCTCCATG	ACCTTCTGCCTACTGAACTTCTTAT	324
AMPL4347650	PvP01_14_v1	344814	345140	RPT4	RPT4	Pool=1	GAAATTCAAAGAACGCTCATGGAGT	AAGGCCGCTCGAAAGATTAATGAGG	326
AMPL4339821	PvP01_14_v1	743252	743582	PvP01_14_v1_743338	PvP01_14_v1_743338	Pool=2	ACACGTGCGTCCGAGGTTAACTTAG	CGAGTATACGTTACAGTGGGTGCGC	330
AMPL4347640	PvP01_14_v1	1160566	1160887	PVP01_1427200	PVP01_1427200	Pool=1	TTAAAGGAGTAGTGCTTAGTGTTGC	CAAAATACCACCACTTGGTGTTTAT	321
AMPL4347631	PvP01_14_v1	1229330	1229655	PVP01_1428700	PVP01_1428700	Pool=2	CGCCTTTTCCTTAGCTTCCTTATCC	GTTTCTCTGGAATGATAAAGCAGGC	325
AMPL4347639	PvP01_14_v1	1258494	1258818	PvP01_14_v1_1258543_1258544	PvP01_14_v1_1258543_1258544	Pool=1	TGCCCCACGATATGCTATGTTTATG	TGGGAGCGAAAAATATAGGCACAAT	324
AMPL4347629	PvP01_14_v1	1266125	1266440	PvP01_14_v1_1266325_1266326	PvP01_14_v1_1266325_1266326	Pool=2	ATCCATCTGAATGCGTACGCAGAAA	GAATGTGTACCTGTGCAGAGGTAAA	315
AMPL4339663	PvP01_14_v1	1269755	1270072	pvdhps	pvdhps_1	Pool=1	ATCACAACTGTGGAGGTTCAAAATG	GGTAATCTCCTGGCAGTGCACGAAA	317
AMPL4339721	PvP01_14_v1	1270046	1270371	pvdhps	pvdhps_2	Pool=2	AAGCACGACCAGTCTATTAAGCTGT	GCTTTTGTACCAGAAAAATATTTGC	325
AMPL4339572	PvP01_14_v1	1270354	1270682	pvdhps	pvdhps_3	Pool=1	TAAGCATCGACACGGTCAATTATGA	TACGATGAGTACCCGCTGTTTCTTG	328
AMPL4339969	PvP01_14_v1	1270657	1270984	pvdhps	pvdhps_4	Pool=2	TGGCGGTTTATTTGTCGATCCTGTG	GAGTTGGTGGACATCCTAAACGATA	327
AMPL4340085	PvP01_14_v1	1270867	1271190	pvdhps	pvdhps_5	Pool=1	ATCATTCCAGAGTATAAGCACAGCA	GTCATGCCTGTTTTGAAGCTCTTTA	323
AMPL4339876	PvP01_14_v1	1271179	1271484	pvdhps	pvdhps_6	Pool=2	ATTGAGCAAATCATGAAAAGAAGGG	GCCATTCGCTCAACTTATAACAGTT	305
AMPL4339717	PvP01_14_v1	1271471	1271796	pvdhps	pvdhps_7	Pool=1	TCTTGGATAGGCGATTTGATCCCAA	TCAGGGAGAAATATTTCAAAATCGC	325
AMPL4339843	PvP01_14_v1	1271701	1272027	pvdhps	pvdhps_8	Pool=2	GTGCATACCATCCCCCAGTAGTAAA	ATTATTAGGGAAGTCAGCGTAGAGG	326
AMPL4340007	PvP01_14_v1	1272016	1272327	pvdhps	pvdhps_9	Pool=1	GAAGAACGCATATAAACAGAACAGC	GTAGACACATAGGTCCAAATGCCGC	311
AMPL4339775	PvP01_14_v1	1910971	1911297	PvP01_14_v1_1911110	PvP01_14_v1_1911110	Pool=2	TCCCGTGTGGACTTCACCTCTGATC	TAAGGCGGTTGGTATGGAAGCGCTG	326
AMPL4339602	PvP01_14_v1	2051946	2052249	pvmrp2	pvmrp2_1	Pool=1	TACGGAACTACTTCGCGGACATCAC	TGTTTTAGAGTCCGCCCGAATCCGG	303
AMPL4340161	PvP01_14_v1	2052204	2052527	pvmrp2	pvmrp2_2	Pool=2	ACAGAAGAAGAAGAGTGCATCTAGG	CTTCATTTACGTCGTGGCCAAGGGC	323
AMPL4339772	PvP01_14_v1	2052401	2052722	pvmrp2	pvmrp2_3	Pool=1	TATCAAGACCATGAGTTTGCAGGAA	ATCTTCCTAAACAGACACACATACA	321
AMPL4340042	PvP01_14_v1	2052626	2052954	pvmrp2	pvmrp2_4	Pool=2	ACTTCGAAAACGTGTTCGTGAGCTA	GACGACATTATGGAGGCCTTTAAAC	328
AMPL4339640	PvP01_14_v1	2052938	2053265	pvmrp2	pvmrp2_5	Pool=1	GTTCATCATAAAAGCGCTGCTCTAT	ATAGACAAGTCGCGCAACCTTTATT	327
AMPL4339731	PvP01_14_v1	2053103	2053430	pvmrp2	pvmrp2_6	Pool=2	TTCCCTCTACGTACAGCTGATTGTG	AAGGAAGTATCAAAGGAGGTGTCGA	327
AMPL4339813	PvP01_14_v1	2053419	2053740	pvmrp2	pvmrp2_7	Pool=1	CTTTCTTTCGTTTCCTTTTCACCAT	TGGCTTCTACATCATTTACCCTTAT	321
AMPL4340160	PvP01_14_v1	2053710	2054014	pvmrp2	pvmrp2_8	Pool=2	TCTGAAATATTGAAGAAGCAATTGG	GGTCTACGTATTCCCGATGATCATT	304
AMPL4340065	PvP01_14_v1	2054003	2054324	pvmrp2	pvmrp2_9	Pool=1	ACAGGATGACAAAATAACTCTTCAC	TACTTTGTCCTTCTACCATGTGTGT	321
AMPL4340177	PvP01_14_v1	2054296	2054621	pvmrp2	pvmrp2_10	Pool=2	CAAGAACGACCTCAAGTACCAGAAG	AAGCCCAGCTGAAGGATAACTATAT	325
AMPL4339891	PvP01_14_v1	2054606	2054933	pvmrp2	pvmrp2_11	Pool=1	CAACCAGAACATCTGGCACAGCTTT	GAGCTGAAGAGCACCTACTCGTGCC	327
AMPL4339777	PvP01_14_v1	2054906	2055180	pvmrp2	pvmrp2_12	Pool=2	GTGGAAGCAACAACGATGTGATTAT	CAGTACGACGTGCAGATCTACCGCC	274
AMPL4340079	PvP01_14_v1	2055092	2055416	pvmrp2	pvmrp2_13	Pool=1	GAAGCTCTTCGTAAAAGGAGGAGAT	TCTTATTTGTACCTCCTGGATGACC	324
AMPL4339742	PvP01_14_v1	2055353	2055681	pvmrp2	pvmrp2_14	Pool=2	AGAGGAAGGACCTAAGGTACGTGAA	CTGCACGACGTAGATAATTCGACCA	328
AMPL4339508	PvP01_14_v1	2055529	2055859	pvmrp2	pvmrp2_15	Pool=1	GGCAGCTGCTACGTGAAAAGCTTCG	GGTTGTTCAAAACGGCTAGCTCCCT	330
AMPL4339729	PvP01_14_v1	2055790	2056109	pvmrp2	pvmrp2_16	Pool=2	GGTAATTTTGAAGCTGAGCGGGTGT	TACTCTTTGGAAACAGATTCGACCC	319
AMPL4339513	PvP01_14_v1	2056003	2056298	pvmrp2	pvmrp2_17	Pool=1	GGGGGCCCTCATCAAGTCGATTTTT	TGCTGAAGAACGTCAACCTGACGCT	295
AMPL4340141	PvP01_14_v1	2056234	2056561	pvmrp2	pvmrp2_18	Pool=2	TCAATCATCACTCCTCTATTCGTTT	GCAGTAACAGGACCCACTACGGCGC	327
AMPL4339761	PvP01_14_v1	2056515	2056837	pvmrp2	pvmrp2_19	Pool=1	AAGATAAAGCACCTCAAGTGTAGGG	TAACCTACTCGAGGGGACCATCAAC	322
AMPL4340031	PvP01_14_v1	2056826	2057148	pvmrp2	pvmrp2_20	Pool=2	GGGAAATTGTCCAGAGGGAAGAATC	AGTAACATGCATCACATCCTTAAGG	322
AMPL4339935	PvP01_14_v1	2057110	2057435	pvmrp2	pvmrp2_21	Pool=1	GCTATGCAGCTTCCCTTATCCTGAG	CGGAAGGAGACAAGGAAGAGAGCGA	325
AMPL4339706	PvP01_14_v1	2057374	2057701	pvmrp2	pvmrp2_22	Pool=2	TATGTGATTCATACCCTCTTCCTCA	GAGATCACCACGATGTGCAGGTGGA	327
AMPL4340054	PvP01_14_v1	2057615	2057947	pvmrp2	pvmrp2_23	Pool=1	ATAGAGGAAGATGCCGCGATAGAGT	GAATTGGCATTCGGCTTCATCCTAG	332
AMPL4339868	PvP01_14_v1	2057878	2058196	pvmrp2	pvmrp2_24	Pool=2	GCGTTACAGCGCTTCATCGCTACAG	CACAGAATAACCCAAGTGAACGACC	318
AMPL4340171	PvP01_14_v1	3004151	3004474	PvP01_14_v1_3004298	PvP01_14_v1_3004298	Pool=1	GAACCTGTAGAAGGTGAAGAAGTCG	CCAACAACATTCGTTGAAACTGTAG	323
