# Supplementary material for: Novel highly-multiplexed AmpliSeq targeted assay for Plasmodium vivax genetic surveillance use cases at multiple geographical scales
Source: Front Cell Infect Microbiol. 2022 Aug 11;12:953187. doi: 10.3389/fcimb.2022.953187 (PMC9403277; doi:10.3389/fcimb.2022.953187)
Supplement: Supplementary file 4 [file Table_4.xlsx]

## Sheet: variants_of_interest
CHROM	POS	Gene_ID	Gene_Name	Marker	drugs	notes		ANN_HGVS_c_1	PVP01 ref	alt
PvP01_01_v1	442829	PVP01_0109300	pvcrt-o	357+83G>A		intron variant; DAPC glob axis 3		357+83G>A	G	A
PvP01_01_v1	442980	PVP01_0109300	pvcrt-o	R121K				362G>A	G	A
PvP01_01_v1	444752	PVP01_0109300	pvcrt-o	I319M				957A>G	A	G
PvP01_01_v1	444779	PVP01_0109300	pvcrt-o	D328D(A>G)		synonymous; DAPC glob axis 4, VTN axis 2		984T>C	T	C
PvP01_01_v1	444927	PVP01_0109300	pvcrt-o	1003-46G>A		intron variant; DAPC VTN axis 1; glob axis 4
PvP01_02_v1	153892	PVP01_0203000	pvmrp1	Thr1678Ser				5032A>T	T	A
PvP01_02_v1	154037	PVP01_0203000	pvmrp1	Phe1629Leu	PPQ&CQ	F1629L		4887C>A	G	T
PvP01_02_v1	154107	PVP01_0203000	pvmrp1	Ala1606Asp				4817C>A	G	T
PvP01_02_v1	154108	PVP01_0203000	pvmrp1	Ala1606Thr				4816G>A	C	T
PvP01_02_v1	154168	PVP01_0203000	pvmrp1	His1586Tyr	PPQ&CQ	H1586Y		4756C>T	G	A
PvP01_02_v1	154294	PVP01_0203000	pvmrp1	Val1544Ile				4630G>A	C	T
PvP01_02_v1	154402	PVP01_0203000	pvmrp1	Leu1508Phe				4522C>T	G	A
PvP01_02_v1	154492	PVP01_0203000	pvmrp1	Ile1478Val	CQ	V1478I (V is Sal1 allele)		4432A>G	T	C
PvP01_02_v1	154668	PVP01_0203000	pvmrp1	Gly1419Ala	CQ	G1419A		4256G>C	C	G
PvP01_02_v1	154672	PVP01_0203000	pvmrp1	Ser1418Ala				4252T>G	A	C
PvP01_02_v1	154673	PVP01_0203000	pvmrp1	Asn1417Lys				4251T>A	A	T
PvP01_02_v1	154747	PVP01_0203000	pvmrp1	Asp1393Tyr	CQ	Y1393D (Y is Sal1 allele)		4177G>T	C	A
PvP01_02_v1	154843	PVP01_0203000	pvmrp1	Leu1361Phe				4081C>T	G	A
PvP01_02_v1	154950	PVP01_0203000	pvmrp1	Pro1325Leu				3974C>T	G	A
PvP01_02_v1	155080	PVP01_0203000	pvmrp1	Leu1282Ile	CQ	L1282I		3844T>A	A	T
PvP01_02_v1	155114	PVP01_0203000	pvmrp1	Ser1270Arg				3810C>A	G	T
PvP01_02_v1	155206	PVP01_0203000	pvmrp1	Phe1240Ile				3718T>A	A	T
PvP01_02_v1	155228	PVP01_0203000	pvmrp1	Ile1232Ile		synonymous DAPC glob axis 4		3696A>C	T	G
PvP01_02_v1	155305	PVP01_0203000	pvmrp1	Leu1207Ile		DAPC global axis 1 & 4		3619C>A	G	T
PvP01_02_v1	156136	PVP01_0203000	pvmrp1	Asp930Asn				2788G>A	CT	TT
PvP01_02_v1	156208	PVP01_0203000	pvmrp1	Glu906Gln				2716G>C	C	G
PvP01_02_v1	156287	PVP01_0203000	pvmrp1	Val879Val		synonymous; DAPC global axis 4, VTN axis 2&3&4		2637G>T	C	A
PvP01_02_v1	156520	PVP01_0203000	pvmrp1	Arg802Gly				2404C>G	G	C
PvP01_02_v1	156553	PVP01_0203000	pvmrp1	Arg791Cys				2371C>T	G	A
PvP01_02_v1	156563	PVP01_0203000	pvmrp1	Glu787Asp				2361G>T	C	A
PvP01_02_v1	156575	PVP01_0203000	pvmrp1	Ser783Arg				2349C>A	G	T
PvP01_02_v1	156726	PVP01_0203000	pvmrp1	Glu733Gly				2198A>G	T	C
PvP01_02_v1	157173	PVP01_0203000	pvmrp1	Asn584Thr				1751A>C	T	G
PvP01_02_v1	157220	PVP01_0203000	pvmrp1	Asn568Asn				1704T>C	A	G
PvP01_02_v1	157246	PVP01_0203000	pvmrp1	Phe560Ile				1678T>A	A	T
PvP01_02_v1	157251	PVP01_0203000	pvmrp1	Ser558Phe				1673C>T	G	A
PvP01_02_v1	157300	PVP01_0203000	pvmrp1	Lys542Glu				1624A>G	T	C
PvP01_02_v1	157639	PVP01_0203000	pvmrp1	Ser429Gly				1285A>G	T	C
PvP01_02_v1	158079	PVP01_0203000	pvmrp1	Thr282Met				845C>T	G	A
PvP01_02_v1	158112	PVP01_0203000	pvmrp1	Phe271Tyr				812T>A	A	T
PvP01_02_v1	158148	PVP01_0203000	pvmrp1	Arg259Thr				776G>C	C	G
PvP01_02_v1	158223	PVP01_0203000	pvmrp1	Thr234Met				701C>T	G	A
PvP01_02_v1	158323	PVP01_0203000	pvmrp1	Ile201Leu				601A>C	T	G
PvP01_02_v1	158818	PVP01_0203000	pvmrp1	Lys36Gln				106A>C	T	G
PvP01_03_v1	552798	PVP01_0312700	pvdmt2	-51A>C		usptream gene variant; DAPC glob 3		-51A>C
PvP01_03_v1	552932	PVP01_0312700	pvdmt2	Ile28Ile		synonymous… but DAPC glob axis 1		84A>C	A	C
PvP01_03_v1	553010	PVP01_0312700	pvdmt2	F54L		DAPC global axis 2 &3		162C>G	C	G
PvP01_03_v1	553678	PVP01_0312700	pvdmt2	S277Y				830C>A	C	A
PvP01_03_v1	553824	PVP01_0312700	pvdmt2	L326V				976C>G	C	G
PvP01_05_v1	1077530	PVP01_0526600	pvdhfr	F57I	Antifolate resistance + Amodiaquine	F57L/I		169T>A	T	A
PvP01_05_v1	1077530	PVP01_0526600	pvdhfr	Phe57Leu				169T>C	T	C
PvP01_05_v1	1077532	PVP01_0526600	pvdhfr	Phe57Leu				171C>A	C	A
PvP01_05_v1	1077532	PVP01_0526600	pvdhfr	Phe57Leu				171C>G	C	G
PvP01_05_v1	1077534	PVP01_0526600	pvdhfr	Arg58Lys	Antifolate	S58K		173G>A	G	A
PvP01_05_v1	1077535	PVP01_0526600	pvdhfr	Arg58Ser	Antifolate resistance + Amodiaquine	S58R (Sal1 is S); DAPC global axis 3		174G>C	G	C
PvP01_05_v1	1077543	PVP01_0526600	pvdhfr	Thr61Met	Antifolate resistance + Amodiaquine	T61M		182C>T	C	T
PvP01_05_v1	1077711	PVP01_0526600	pvdhfr	Asn117Thr	Antifolate resistance + Amodiaquine	S117T		350A>C	A	C
PvP01_05_v1	1077711	PVP01_0526600	pvdhfr	Asn117Ser	Antifolate resistance + Amodiaquine	S117N; DAPC global axis 3		350A>G	A	G
PvP01_05_v1	1077742	PVP01_0526600	pvdhfr	Pro127Pro		DAPC global axis 2		381G>A	G	A
PvP01_05_v1	1077878	PVP01_0526600	pvdhfr	Ile173Leu	antifolate	I173L/F		517A>C	A	C
PvP01_05_v1	1077878	PVP01_0526600	pvdhfr	Ile173Phe	antifolate	I173L/F		517A>T	A	T
PvP01_05_v1	1078076	PVP01_0526600	pvdhfr	G239W				715G>T	G	T
PvP01_05_v1	1078090	PVP01_0526600	pvdhfr	D243E				729C>A	C	A
PvP01_05_v1	1078180	PVP01_0526600	pvdhfr	N273K				819C>A	C	A
PvP01_10_v1	479329	PVP01_1010900	pvmdr1	Thr1269Ser				3805A>T	T	A
PvP01_10_v1	479329	PVP01_1010900	pvmdr1	Thr1269Ala				3805A>G	T	C
PvP01_10_v1	479908	PVP01_1010900	pvmdr1	Leu1076Phe		DAPC glob		3226C>T	G	A
PvP01_10_v1	479908	PVP01_1010900	pvmdr1	Leu1076Ile				3226C>A	G	T
PvP01_10_v1	480207	PVP01_1010900	pvmdr1	Phe976Tyr		DAPC VTN PC1&2&3		2927T>A	A	T
PvP01_10_v1	480261	PVP01_1010900	pvmdr1	Met958Thr				2873T>C	A	G
PvP01_10_v1	480412	PVP01_1010900	pvmdr1	Leu908Met				2722C>A	G	T
PvP01_10_v1	480442	PVP01_1010900	pvmdr1	Thr898Ala				2692A>G	T	C
PvP01_10_v1	480552	PVP01_1010900	pvmdr1	Ala861Glu				2582C>A	G	T
PvP01_10_v1	480601	PVP01_1010900	pvmdr1	Leu845Phe		DAPC VTN PC2&3		2533C>T	G	A
PvP01_10_v1	480846	PVP01_1010900	pvmdr1	Ala763Val				2288C>T	G	A
PvP01_10_v1	481042	PVP01_1010900	pvmdr1	Ser698Gly				2092A>G	T	C
PvP01_10_v1	481595	PVP01_1010900	pvmdr1	Ser513Arg				1539T>A	A	T
PvP01_10_v1	481636	PVP01_1010900	pvmdr1	Asp500Asn				1498G>A	C	T
PvP01_10_v1	481908	PVP01_1010900	pvmdr1	Thr409Met				1226C>T	G	A
PvP01_10_v1	482473	PVP01_1010900	pvmdr1	Val221Leu				661G>T	C	A
PvP01_10_v1	827051	PVP01_1018600	pvp13k	Ser1479Ile				4436G>T	C	A
PvP01_10_v1	827061	PVP01_1018600	pvp13k	Ala1476Ser				4426G>T	C	A
PvP01_10_v1	827121	PVP01_1018600	pvp13k	E1456K		DAPC global axis 2		4366G>A	C	T
PvP01_10_v1	827678	PVP01_1018600	pvp13k	R1270M				3809G>T	C	A
PvP01_10_v1	827710	PVP01_1018600	pvp13k	Asp1259Glu				3777C>G	G	C
PvP01_10_v1	827883	PVP01_1018600	pvp13k	Pro1202Thr				3604C>A	G	T
PvP01_10_v1	827903	PVP01_1018600	pvp13k	Pro1195Leu				3584C>T	G	A
PvP01_10_v1	827907	PVP01_1018600	pvp13k	Tyr1194Asn				3580T>A	A	T
PvP01_10_v1	827963	PVP01_1018600	pvp13k	Gly1175Ala				3524G>C	C	G
PvP01_10_v1	827973	PVP01_1018600	pvp13k	Glu1172Lys				3514G>A	C	T
PvP01_10_v1	827981	PVP01_1018600	pvp13k	Glu1169Ala				3506A>C	T	G
PvP01_10_v1	829011	PVP01_1018600	pvp13k	Arg826Trp				2476C>T	G	A
PvP01_10_v1	829047	PVP01_1018600	pvp13k	Glu814Gln				2440G>C	CGGGTGCCGCTTCCCCCTG	GGGGTGCCGCTTCCCCCTG
PvP01_10_v1	829074	PVP01_1018600	pvp13k	Ala805Thr				2413G>A	C	T
PvP01_10_v1	829127	PVP01_1018600	pvp13k	Ala787Val				2360C>T	G	A
PvP01_10_v1	829182	PVP01_1018600	pvp13k	Glu769Lys				2305G>A	C	T
PvP01_10_v1	829187	PVP01_1018600	pvp13k	Pro767His				2300C>A	G	T
PvP01_10_v1	829274	PVP01_1018600	pvp13k	Val738Gly				2213T>G	A	C
PvP01_10_v1	829286	PVP01_1018600	pvp13k	Gly734Glu				2201G>A	CCCA	TCCA
PvP01_10_v1	829289	PVP01_1018600	pvp13k	Val733Gly				2198T>G	A	C
PvP01_10_v1	829289	PVP01_1018600	pvp13k	Val733Glu				2198T>A	A	T
PvP01_10_v1	829439	PVP01_1018600	pvp13k	Pro683Leu				2048C>T	G	A
PvP01_10_v1	829461	PVP01_1018600	pvp13k	Y676H		DAPC VTN axis 1&4		2026T>C	A	G
PvP01_10_v1	829550	PVP01_1018600	pvp13k	Arg646Gln				1937G>A	C	T
PvP01_10_v1	829592	PVP01_1018600	pvp13k	Ile632Asn				1895T>A	AT	TT
PvP01_10_v1	829622	PVP01_1018600	pvp13k	A622V				1865C>T	G	A
PvP01_10_v1	829651	PVP01_1018600	pvp13k	Lys612Asn				1836G>C	C	G
PvP01_10_v1	829731	PVP01_1018600	pvp13k	Val586Leu				1756G>T	C	A
PvP01_10_v1	829733	PVP01_1018600	pvp13k	Glu585Gly				1754A>G	T	C
PvP01_10_v1	829736	PVP01_1018600	pvp13k	Arg584Leu				1751G>T	C	A
PvP01_10_v1	829740	PVP01_1018600	pvp13k	His583Asn				1747C>A	G	T
PvP01_10_v1	829871	PVP01_1018600	pvp13k	His539Arg				1616A>G	T	C
PvP01_10_v1	829917	PVP01_1018600	pvp13k	Arg524Gly				1570C>G	G	C
PvP01_10_v1	829943	PVP01_1018600	pvp13k	Gly515Glu				1544G>A	C	T
PvP01_10_v1	830015	PVP01_1018600	pvp13k	Leu491Trp				1472T>G	A	C
PvP01_10_v1	830024	PVP01_1018600	pvp13k	Arg488His				1463G>A	C	T
PvP01_10_v1	830181	PVP01_1018600	pvp13k	Ile436Leu				1306A>C	T	G
PvP01_10_v1	830187	PVP01_1018600	pvp13k	Leu434Ile				1300C>A	G	T
PvP01_10_v1	830249	PVP01_1018600	pvp13k	Lys413Arg				1238A>G	T	C
PvP01_10_v1	830258	PVP01_1018600	pvp13k	Arg410Lys				1229G>A	C	T
PvP01_10_v1	830432	PVP01_1018600	pvp13k	Gly352Val				1055G>T	C	A
PvP01_10_v1	830469	PVP01_1018600	pvp13k	Ala340Ser				1018G>T	C	A
PvP01_10_v1	830469	PVP01_1018600	pvp13k	Ala340Thr				1018G>A	C	T
PvP01_10_v1	830601	PVP01_1018600	pvp13k	S296G				886A>G	T	C
PvP01_10_v1	830648	PVP01_1018600	pvp13k	Asp280Gly				839A>G	T	C
PvP01_10_v1	830712	PVP01_1018600	pvp13k	His259Asn				775C>A	G	T
PvP01_10_v1	830766	PVP01_1018600	pvp13k	Arg241Gly				721A>G	T	C
PvP01_10_v1	830791	PVP01_1018600	pvp13k	S232R				696C>A	G	T
PvP01_10_v1	830851	PVP01_1018600	pvp13k	Asp212Glu				636C>A	G	T
PvP01_10_v1	830851	PVP01_1018600	pvp13k	Asp212Glu				636C>A	G	T
PvP01_10_v1	830910	PVP01_1018600	pvp13k	P193S				577C>T	G	A
PvP01_10_v1	830918	PVP01_1018600	pvp13k	Arg190Lys				569G>A	C	T
PvP01_10_v1	831059	PVP01_1018600	pvp13k	Ser143Leu				428C>T	G	A
PvP01_10_v1	831182	PVP01_1018600	pvp13k	Pro102Leu				305C>T	G	A
PvP01_10_v1	831307	PVP01_1018600	pvp13k	E60D				180A>C	T	G
PvP01_10_v1	831324	PVP01_1018600	pvp13k	A55S				163G>T	C	A
PvP01_10_v1	831329	PVP01_1018600	pvp13k	E53A				158A>C	T	G
PvP01_10_v1	831347	PVP01_1018600	pvp13k	R47L				140G>T	C	A
PvP01_10_v1	831350	PVP01_1018600	pvp13k	R46P				137G>C	C	G
PvP01_10_v1	831356	PVP01_1018600	pvp13k	R44K				131G>A	C	T
PvP01_10_v1	831405	PVP01_1018600	pvp13k	Ser28Gly				82A>G	T	C
PvP01_11_v1	160010	PVP01_1103800	ABC transporter E family member 1	160010T>C		upstream_gene_variant DAPC VTN axis 1		-37T>C	T	C
PvP01_11_v1	161079	PVP01_1103800	ABC transporter E family member 1	Asn345Tyr				1033A>T	A	T
PvP01_11_v1	161909	PVP01_1103800	ABC transporter E family member 1	1834+29G>A		intron variant, DAPC VTN axis 2		1834+29G>A	G	A
PvP01_12_v1	484957	PVP01_1211100	pvK13	Ser58Ile				173G>T	G	T
PvP01_12_v1	485541	PVP01_1211100	pvK13	Ser253Thr				757T>A	T	A
PvP01_12_v1	2441608	PVP01_1259100	pvmdr2	Val43Leu		DAPC global axis 1		127G>C	G	C
PvP01_12_v1	2441670	PVP01_1259100	pvmdr2	Arg63Ser				189A>T	A	T
PvP01_12_v1	2441708	PVP01_1259100	pvmdr2	Val76Ala		DAPC VTN axis 2		227T>C	T	C
PvP01_12_v1	2441896	PVP01_1259100	pvmdr2	Pro139Ser		only 1 sample		415C>T	C	T
PvP01_12_v1	2442151	PVP01_1259100	pvmdr2	Ser224Cys				670A>T	A	T
PvP01_12_v1	2442314	PVP01_1259100	pvmdr2	Ser278Asn				833G>A	G	A
PvP01_12_v1	2442337	PVP01_1259100	pvmdr2	Ala286Thr				856G>A	G	A
PvP01_12_v1	2442353	PVP01_1259100	pvmdr2	Ser291Asn				872G>A	G	A
PvP01_12_v1	2442394	PVP01_1259100	pvmdr2	Gly305Ser				913G>A	GGTGGAA	AGTGGAA
PvP01_12_v1	2442452	PVP01_1259100	pvmdr2	Ala324Val				971C>T	C	T
PvP01_12_v1	2442885	PVP01_1259100	pvmdr2	Val468Val		synonymous, DAPC glob axis 1		1404A>T	A	T
PvP01_12_v1	2443022	PVP01_1259100	pvmdr2	Tyr514Phe		DAPC glob axis 2		1541A>T	A	T
PvP01_12_v1	2443024	PVP01_1259100	pvmdr2	Leu515Val				1543C>G	C	G
PvP01_12_v1	2444034	PVP01_1259100	pvmdr2	Val851Val		DAPC glob axis 2		2553C>A	C	A
PvP01_12_v1	2444035	PVP01_1259100	pvmdr2	Ile852Leu		DAPC glob axis 1		2554A>C	A	C
PvP01_12_v1	2444167	PVP01_1259100	pvmdr2	Leu896Ile				2686C>A	C	A
PvP01_12_v1	2444393	PVP01_1259100	pvmdr2	Pro971Arg				2912C>G	C	G
PvP01_12_v1	2444515	PVP01_1259100	pvmdr2	Lys1012Glu				3034A>G	A	G
PvP01_12_v1	2444570	PVP01_1259100	pvmdr2	Ser1030Asn				3089G>A	G	A
PvP01_12_v1	2444579	PVP01_1259100	pvmdr2	Ser1033Thr				3098G>C	G	C
PvP01_12_v1	2444594	PVP01_1259100	pvmdr2	Ser1038Asn				3113G>A	G	A
PvP01_12_v1	2444645	PVP01_1259100	pvmdr2	Ala1055Val				3164C>T	C	T
PvP01_12_v1	2444674	PVP01_1259100	pvmdr2	Gly1065Ser				3193G>A	G	A
PvP01_12_v1	2444741	PVP01_1259100	pvmdr2	Val1087Ala				3260T>C	T	C
PvP01_12_v1	2444966	PVP01_1259100	pvmdr2	Ser1162Asn		DAPC glob axis 3		3485G>A	G	A
PvP01_12_v1	2444984	PVP01_1259100	pvmdr2	Ala1168Val				3503C>T	CTCG	TTCG
PvP01_12_v1	2445106	PVP01_1259100	pvmdr2	Gly1209Ser				3625G>A	G	A
PvP01_12_v1	2445136	PVP01_1259100	pvmdr2	Ala1219Thr				3655G>A	G	A
PvP01_12_v1	2445182	PVP01_1259100	pvmdr2	Ser1234Leu				3701C>T	C	T
PvP01_12_v1	2445302	PVP01_1259100	pvmdr2	Glu1274Ala				3821A>C	A	C
PvP01_12_v1	2445307	PVP01_1259100	pvmdr2	Ser1276Gly				3826A>G	A	G
PvP01_12_v1	2445308	PVP01_1259100	pvmdr2	Ser1276Asn				3827G>A	G	A
PvP01_12_v1	2445315	PVP01_1259100	pvmdr2	Asp1278Glu				3834T>A	T	A
PvP01_12_v1	2445357	PVP01_1259100	pvmdr2	Asp1292Glu				3876T>G	T	G
PvP01_12_v1	2445362	PVP01_1259100	pvmdr2	Ala1294Glu				3881C>A	C	A
PvP01_12_v1	2445367	PVP01_1259100	pvmdr2	Gly1296Ser				3886G>A	G	A
PvP01_12_v1	2445518	PVP01_1259100	pvmdr2	Leu1346Gln				4037T>A	T	A
PvP01_12_v1	2445764	PVP01_1259100	pvmdr2	Gly1428Ala		DAPC VTN axis 4		4283G>C	G	C
PvP01_12_v1	2445822	PVP01_1259100	pvmdr2	Asp1447Glu				4341T>G	TCCGACGGCAGCTAACGAGCCGACGGCAGCTAACGAGCCGACGGCAGCTAACGAG	GCCGACGGCAGCTAACGAGCCGACGGCAGCTAACGAGCCGACGGCAGCTAACGAG
PvP01_12_v1	2445824	PVP01_1259100	pvmdr2	Pro1448Leu				4343C>T	CGACGGCAGCTAACGAGCCGACGGCAGCTAACGAGCCGACGGCAGCTAACGAGCCGACGGCAGCT	TGACGGCAGCTAACGAGCCGACGGCAGCTAACGAGCCGACGGCAGCTAACGAGCCGACGGCAGCT
PvP01_12_v1	2445829	PVP01_1259100	pvmdr2	Ala1450Thr				4348G>A	GCAGC	ACAGC
PvP01_12_v1	2445830	PVP01_1259100	pvmdr2	Ala1450Val				4349C>T	CAGCTAACGAGCCGACGGCAGCTAACGAGCCGACGGCAGCTAACGAGCCGACGGCAGCTAACGAGCCGACGGT	TAGCTAACGAGCCGACGGCAGCTAACGAGCCGACGGCAGCTAACGAGCCGACGGCAGCTAACGAGCCGACGGT
PvP01_12_v1	2445839	PVP01_1259100	pvmdr2	Glu1453Gly				4358A>G	AGCCGACGGCAG	GGCCGACGGCAG
PvP01_12_v1	2445840	PVP01_1259100	pvmdr2	Glu1453Asp				4359G>T	GCCGACGGCAGCTAACGA	TCCGACGGCAGCTAACGA
PvP01_12_v1	2445842	PVP01_1259100	pvmdr2	Pro1454Gln				4361C>A	C	A
PvP01_12_v1	2445842	PVP01_1259100	pvmdr2	Pro1454Leu				4361C>T	C	T
PvP01_12_v1	2445847	PVP01_1259100	pvmdr2	Ala1456Thr				4366G>A	GCAGC	ACAGC
PvP01_12_v1	2445848	PVP01_1259100	pvmdr2	Ala1456Val				4367C>T	CAGCTAACGAGCCGACGGCAGCTAACGAGCCGACGGCAGCTAACGAGCCGACGGT	TAGCTAACGAGCCGACGGCAGCTAACGAGCCGACGGCAGCTAACGAGCCGACGGT
PvP01_12_v1	2445851	PVP01_1259100	pvmdr2	Ala1457Val				4370C>T	C	T
PvP01_12_v1	2445860	PVP01_1259100	pvmdr2	Pro1460Leu				4379C>T	C	T
PvP01_12_v1	2445865	PVP01_1259100	pvmdr2	Ala1462Thr				4384G>A	GCAGC	ACAGC
PvP01_12_v1	2445866	PVP01_1259100	pvmdr2	Ala1462Val				4385C>T	CAGCTAACGAGCCGACGGCAGCTAACGAGCCGACGGT	TAGCTAACGAGCCGACGGCAGCTAACGAGCCGACGGT
PvP01_12_v1	2445878	PVP01_1259100	pvmdr2	Pro1466Leu				4397C>T	CGACGGCAGCT	TGACGGCAGCT
PvP01_12_v1	2445881	PVP01_1259100	pvmdr2	Thr1467Met		DAPC VTN axis 2&3		4400C>T	C	T
PvP01_12_v1	2445883	PVP01_1259100	pvmdr2	Ala1468Thr				4402G>A	GCAGCTAACGAGCCGACGGTAGCTAACGAGC	ACAGCTAACGAGCCGACGGTAGCTAACGAGC
PvP01_12_v1	2445884	PVP01_1259100	pvmdr2	Ala1468Val				4403C>T	CAGCTAACGAGCCGACGGT	TAGCTAACGAGCCGACGGT
PvP01_12_v1	2445896	PVP01_1259100	pvmdr2	Pro1472Leu				4415C>T	CGACGGTAGCTAACGAGCT	TGACGGTAGCTAACGAGCT
PvP01_12_v1	2445901	PVP01_1259100	pvmdr2	Val1474Leu				4420G>C	GT	CT
PvP01_12_v1	2445902	PVP01_1259100	pvmdr2	Val1474Ala				4421T>C	TAGC	CAGC
PvP01_12_v1	2445907	PVP01_1259100	pvmdr2	Asn1476Asp				4426A>G	AAC	GAC
PvP01_12_v1	2445931	PVP01_1259100	pvmdr2	Leu1484Val				4450C>G	C	G
PvP01_12_v1	2445947	PVP01_1259100	pvmdr2	Glu1489Val				4466A>T	AGCTG	TGCTG
PvP01_12_v1	2445965	PVP01_1259100	pvmdr2	Glu1495Gly				4484A>G	AGCTT	GGCTT
PvP01_12_v1	2445968	PVP01_1259100	pvmdr2	Leu1496Pro				4487T>C	TTACCACGGCTAACGAACCCACCACCGCCAACGAGCC	CTACCACGGCTAACGAACCCACCACCGCCAACGAGCC
PvP01_12_v1	2445986	PVP01_1259100	pvmdr2	Pro1502Leu				4505C>T	C	T
PvP01_12_v1	2446004	PVP01_1259100	pvmdr2	Pro1508Leu				4523C>T	C	T
PvP01_12_v1	2446022	PVP01_1259100	pvmdr2	Pro1514Leu				4541C>T	C	T
PvP01_12_v1	2446033	PVP01_1259100	pvmdr2	Asn1518Asp				4552A>G	AACGAACCCACCACCGCCAACGAACCCACCACCGCCAACGAACCCACCACCGCCAACGAACCCTCCGTCAGCT	GACGAACCCACCACCGCCAACGAACCCACCACCGCCAACGAACCCACCACCGCCAACGAACCCTCCGTCAGCT
PvP01_12_v1	2446040	PVP01_1259100	pvmdr2	Pro1520Leu				4559C>T	C	T
PvP01_12_v1	2446041	PVP01_1259100	pvmdr2	Pro1520Pro		synonymous (ref allele), DAPC VTN axis 3		4560C>G or T	C	T	G
PvP01_12_v1	2446058	PVP01_1259100	pvmdr2	Pro1526Leu				4577C>T	C	T
PvP01_12_v1	2446253	PVP01_1259100	pvmdr2	*77A>C		downstream gene variant, DAPC VTN axis 3		*77A>C	A	C
PvP01_14_v1	1266326	PVP01_1429500	pvdhps	*3430T>A		downstream gene variant, DAPC VTN axis 3&4	barcode vivaxgeo	*3430T>A	A	T
PvP01_14_v1	1269895	PVP01_1429500	pvdhps	2039-24C>T		intron_variant; DAPC VTN axis 2		2039-24C>T	G	A
PvP01_14_v1	1269978	PVP01_1429500	pvdhps	2038+43G>A		intron_variant; DAPC VTN axis 4		2038+43G>A	C	T
PvP01_14_v1	1270119	PVP01_1429500	pvdhps	A647V				1940C>T	G	A
PvP01_14_v1	1270150	PVP01_1429500	pvdhps	Asn637Asp				1909A>G	T	C
PvP01_14_v1	1270182	PVP01_1429500	pvdhps	Gly626Ala				1877G>C	CCCTCCCCGTTGGTCAGTTTGGCCTCCCCATTCGTCAGTTTA	GCCTCCCCGTTGGTCAGTTTGGCCTCCCCATTCGTCAGTTTA
PvP01_14_v1	1270203	PVP01_1429500	pvdhps	Ala619Gly				1856C>G	GCCTCCCCATTCGTCAGTTTAC	CCCTCCCCATTCGTCAGTTTAC
PvP01_14_v1	1270256	PVP01_1429500	pvdhps	Met601Ile				1803G>A	C	T
PvP01_14_v1	1270401	PVP01_1429500	pvdhps	A553G	Antifolate and CQ resistance	A553G		1658C>G	G	C
PvP01_14_v1	1270683	PVP01_1429500	pvdhps	Asp459Ala				1376A>C	T	G
PvP01_14_v1	1270793	PVP01_1429500	pvdhps	Cys422Trp				1266C>G	G	C
PvP01_14_v1	1270911	PVP01_1429500	pvdhps	G383A	Antifolate and CQ resistance	G383A, DAPC VTN axis 4		1148G>C	C	G
PvP01_14_v1	1270914	PVP01_1429500	pvdhps	Ser382Cys		S382C	only 2	1145C>G	G	C
PvP01_14_v1	1270966	PVP01_1429500	pvdhps	Phe365Leu				1093T>C	A	G
PvP01_14_v1	1271444	PVP01_1429500	pvdhps	M205I		DAPC glob axis 3		615G>A	C	T
PvP01_14_v1	1271473	PVP01_1429500	pvdhps	Gly196Cys				586G>T	C	A
PvP01_14_v1	1271634	PVP01_1429500	pvdhps	E142G		E142G; DAPC global axis 2		425A>G	T	C
PvP01_14_v1	1271664	PVP01_1429500	pvdhps	Glu132Gly				395A>G	T	C
PvP01_14_v1	1272155	PVP01_1429500	pvdhps	127+23C>T		intron variant, DAPC VTN axis 4		127+23C>T	G	A
PvP01_14_v1	1272164	PVP01_1429500	pvdhps	127+14G>T		intron variant, DAPC VTN axis 4		127+14G>T	C	A
PvP01_14_v1	2052145	PVP01_1447300	pvmrp2	Gln1993Arg				5978A>G	T	C
PvP01_14_v1	2052257	PVP01_1447300	pvmrp2	Asp1956His				5866G>C	C	G
PvP01_14_v1	2052369	PVP01_1447300	pvmrp2	Val1918Val		synonymous, DAPC glob axis 1		5754A>G	T	C
PvP01_14_v1	2052475	PVP01_1447300	pvmrp2	Gly1883Asp				5648G>A	C	T
PvP01_14_v1	2052517	PVP01_1447300	pvmrp2	Ala1869Glu		DAPC VTN axis 1		5606C>A	G	T
PvP01_14_v1	2052940	PVP01_1447300	pvmrp2	Phe1728Tyr				5183T>A	A	T
PvP01_14_v1	2052980	PVP01_1447300	pvmrp2	His1715Asn				5143C>A	G	T
PvP01_14_v1	2053115	PVP01_1447300	pvmrp2	Arg1670Gly				5008A>G	T	C
PvP01_14_v1	2053141	PVP01_1447300	pvmrp2	Ala1661Gly				4982C>G	G	C
PvP01_14_v1	2053330	PVP01_1447300	pvmrp2	Ser1598Asn				4793G>A	C	T
PvP01_14_v1	2053883	PVP01_1447300	pvmrp2	Tyr1414His				4240T>C	A	G
PvP01_14_v1	2053904	PVP01_1447300	pvmrp2	Glu1407Gln				4219G>C	C	G
PvP01_14_v1	2054015	PVP01_1447300	pvmrp2	Val1370Ile				4108G>A	C	T
PvP01_14_v1	2054270	PVP01_1447300	pvmrp2	Tyr1285His				3853T>C	A	G
PvP01_14_v1	2054372	PVP01_1447300	pvmrp2	Asn1251Tyr				3751A>T	T	A
PvP01_14_v1	2054477	PVP01_1447300	pvmrp2	Thr1216Ala				3646A>G	T	C
PvP01_14_v1	2054573	PVP01_1447300	pvmrp2	Pro1184Ser				3550C>T	G	A
PvP01_14_v1	2054662	PVP01_1447300	pvmrp2	Gly1154Glu				3461G>A	C	T
PvP01_14_v1	2054703	PVP01_1447300	pvmrp2	Ser1140Arg				3420C>A	G	T
PvP01_14_v1	2054725	PVP01_1447300	pvmrp2	Thr1133Asn		DAPC VTN axis 4		3398C>A	G	T
PvP01_14_v1	2054752	PVP01_1447300	pvmrp2	Thr1124Arg				3371C>G	G	C
PvP01_14_v1	2054780	PVP01_1447300	pvmrp2	Ala1115Thr				3343G>A	C	T
PvP01_14_v1	2054843	PVP01_1447300	pvmrp2	Ala1094Ser				3280G>T	C	A
PvP01_14_v1	2055144	PVP01_1447300	pvmrp2	Asp993Glu				2979C>A	G	T
PvP01_14_v1	2055353	PVP01_1447300	pvmrp2	Leu924Met				2770C>A	G	T
PvP01_14_v1	2055391	PVP01_1447300	pvmrp2	Thr911Ile				2732C>T	G	A
PvP01_14_v1	2055440	PVP01_1447300	pvmrp2	Lys895Gln				2683A>C	T	G
PvP01_14_v1	2055468	PVP01_1447300	pvmrp2	Arg885Ser				2655G>C	C	G
PvP01_14_v1	2055749	PVP01_1447300	pvmrp2	Ala792Thr				2374G>A	C	T
PvP01_14_v1	2055810	PVP01_1447300	pvmrp2	Ile771Ile		synonymous DAPC glob axis 2		2313A>C	T	G
PvP01_14_v1	2056022	PVP01_1447300	pvmrp2	Pro701Ser				2101C>T	G	A
PvP01_14_v1	2056171	PVP01_1447300	pvmrp2	Val651Glu				1952T>A	A	T
PvP01_14_v1	2056264	PVP01_1447300	pvmrp2	Arg620Gln				1859G>A	C	T
PvP01_14_v1	2056267	PVP01_1447300	pvmrp2	Ala619Val				1856C>T	G	A
PvP01_14_v1	2056372	PVP01_1447300	pvmrp2	Gly584Val				1751G>T	C	A
PvP01_14_v1	2056412	PVP01_1447300	pvmrp2	Ile571Val				1711A>G	T	C
PvP01_14_v1	2057114	PVP01_1447300	pvmrp2	Trp337Arg				1009T>C	A	G
PvP01_14_v1	2057114	PVP01_1447300	pvmrp2	Trp337Arg				1009T>A	A	T
PvP01_14_v1	2057122	PVP01_1447300	pvmrp2	Pro334Leu				1001C>T	G	A
PvP01_14_v1	2057131	PVP01_1447300	pvmrp2	Asp331Gly				992A>G	T	C
PvP01_14_v1	2057135	PVP01_1447300	pvmrp2	Pro330Ser				988C>T	G	A
PvP01_14_v1	2057138	PVP01_1447300	pvmrp2	Leu329Met				985C>A	G	T
PvP01_14_v1	2057200	PVP01_1447300	pvmrp2	Ala308Val				923C>T	G	A
PvP01_14_v1	2057209	PVP01_1447300	pvmrp2	Gly305Ala				914G>C	C	G
PvP01_14_v1	2057314	PVP01_1447300	pvmrp2	Pro270Arg				809C>G	G	C
PvP01_14_v1	2057730	PVP01_1447300	pvmrp2	Phe131Leu				393C>G	G	C
PvP01_14_v1	2057777	PVP01_1447300	pvmrp2	Leu116Leu		synonymous but DAPC VTN axis 1		346C>T	G	A
PvP01_14_v1	2057855	PVP01_1447300	pvmrp2	Pro90Ser				268C>T	G	A
PvP01_14_v1	2057861	PVP01_1447300	pvmrp2	Glu88Gln				262G>C	C	G
PvP01_14_v1	2057902	PVP01_1447300	pvmrp2	Arg74Lys				221G>A	C	T
PvP01_14_v1	2057912	PVP01_1447300	pvmrp2	Phe71Val				211T>G	A	C
PvP01_14_v1	2057935	PVP01_1447300	pvmrp2	Lys63Thr				188A>C	T	G
PvP01_14_v1	2057938	PVP01_1447300	pvmrp2	Tyr62Cys		DAPC glob axis 2		185A>G	T	C
PvP01_14_v1	2057991	PVP01_1447300	pvmrp2	Asp44Asp		synonymous, DAPC VTN axis 2		132C>T	G	A
PvP01_14_v1	2058006	PVP01_1447300	pvmrp2	Lys39Asn		DAPC glob axis 2		117A>C	T	G
PvP01_14_v1	2058073	PVP01_1447300	pvmrp2	Ser17Thr				50G>C	C	G
PvP01_14_v1	2058079	PVP01_1447300	pvmrp2	Arg15Gln				44G>A	C	T
PvP01_14_v1	2058094	PVP01_1447300	pvmrp2	Gly10Ala				29G>C	C	G
PvP01_14_v1	2058107	PVP01_1447300	pvmrp2	Ala6Pro				16G>C	C	G

## Sheet: intronic variants pvcrt
CHROM	POS	REF	ALT_1	ALT_2	ALT_3	ALT_4	ALT_5	ALT_6	ANN_Allele_1	ANN_Allele_2	ANN_Allele_3	ANN_Allele_4	ANN_Allele_5	ANN_Allele_6	ANN_Annotation_1	ANN_Annotation_2	ANN_Annotation_3	ANN_Annotation_4	ANN_Annotation_5	ANN_Annotation_6	ANN_Gene_ID_1	ANN_Gene_ID_2	ANN_Gene_ID_3	ANN_Gene_ID_4	ANN_Gene_ID_5	ANN_Gene_ID_6	ANN_HGVS_c_1	ANN_HGVS_c_2	ANN_HGVS_c_3	ANN_HGVS_c_4	ANN_HGVS_c_5	ANN_HGVS_c_6	ANN_HGVS_p_1	ANN_HGVS_p_2	ANN_HGVS_p_3	ANN_HGVS_p_4	ANN_HGVS_p_5	ANN_HGVS_p_6
PvP01_01_v1	442169	TA	TCTGCA	T					TCTGCA	T	TCTGCA	T	TCTGCA	T	upstream_gene_variant	upstream_gene_variant	upstream_gene_variant	upstream_gene_variant	downstream_gene_variant	downstream_gene_variant	PVP01_0109200	PVP01_0109200	PVP01_0109300	PVP01_0109300	PVP01_0109100	PVP01_0109100	-2208_-2207insGCAG	-2208delT	-56_-55insCTGC	-55delA	*3821_*3822insCTGC	*3822delA
PvP01_01_v1	442170	A	C	*	ATCACGTTATC	T	ATTTTCCAAGG		C	T	ATCACGTTATC	ATTTTCCAAGG	C	T	upstream_gene_variant	upstream_gene_variant	upstream_gene_variant	upstream_gene_variant	upstream_gene_variant	upstream_gene_variant	PVP01_0109200	PVP01_0109200	PVP01_0109200	PVP01_0109200	PVP01_0109300	PVP01_0109300	-2208T>G	-2208T>A	-2209_-2208insGATAACGTGA	-2209_-2208insCCTTGGAAAA	-55A>C	-55A>T
PvP01_01_v1	442171	T	C						C	C	C	C			upstream_gene_variant	upstream_gene_variant	downstream_gene_variant	intergenic_region			PVP01_0109200	PVP01_0109300	PVP01_0109100	PVP01_0109200-PVP01_0109300			-2209A>G	-54T>C	*3823T>C	442171T>C
PvP01_01_v1	442180	T	C						C	C	C	C			upstream_gene_variant	upstream_gene_variant	downstream_gene_variant	intergenic_region			PVP01_0109200	PVP01_0109300	PVP01_0109100	PVP01_0109200-PVP01_0109300			-2218A>G	-45T>C	*3832T>C	442180T>C
PvP01_01_v1	442186	G	T						T	T	T	T			upstream_gene_variant	upstream_gene_variant	downstream_gene_variant	intergenic_region			PVP01_0109200	PVP01_0109300	PVP01_0109100	PVP01_0109200-PVP01_0109300			-2224C>A	-39G>T	*3838G>T	442186G>T
PvP01_01_v1	442239	A	AAAG						AAAG	AAAG	AAAG				conservative_inframe_insertion	upstream_gene_variant	downstream_gene_variant				PVP01_0109300	PVP01_0109200	PVP01_0109100				25_27dupAAG	-2280_-2278dupCTT	*3891_*3892insAAG				Lys9dup
PvP01_01_v1	442319	A	C						C	C	C				splice_region_variant&intron_variant	upstream_gene_variant	downstream_gene_variant				PVP01_0109300	PVP01_0109200	PVP01_0109100				91+4A>C	-2357T>G	*3971A>C
PvP01_01_v1	442328	C	T						T	T	T				upstream_gene_variant	downstream_gene_variant	intron_variant				PVP01_0109200	PVP01_0109100	PVP01_0109300				-2366G>A	*3980C>T	91+13C>T
PvP01_01_v1	442347	G	T						T	T	T				upstream_gene_variant	downstream_gene_variant	intron_variant				PVP01_0109200	PVP01_0109100	PVP01_0109300				-2385C>A	*3999G>T	91+32G>T
PvP01_01_v1	442357	C	G						G	G	G				upstream_gene_variant	downstream_gene_variant	intron_variant				PVP01_0109200	PVP01_0109100	PVP01_0109300				-2395G>C	*4009C>G	91+42C>G
PvP01_01_v1	442377	C	T						T	T	T				upstream_gene_variant	downstream_gene_variant	intron_variant				PVP01_0109200	PVP01_0109100	PVP01_0109300				-2415G>A	*4029C>T	91+62C>T
PvP01_01_v1	442382	G	A						A	A	A				upstream_gene_variant	downstream_gene_variant	intron_variant				PVP01_0109200	PVP01_0109100	PVP01_0109300				-2420C>T	*4034G>A	91+67G>A
PvP01_01_v1	442389	C	T						T	T	T				upstream_gene_variant	downstream_gene_variant	intron_variant				PVP01_0109200	PVP01_0109100	PVP01_0109300				-2427G>A	*4041C>T	91+74C>T
PvP01_01_v1	442396	G	A	T					A	T	A	T	A	T	upstream_gene_variant	upstream_gene_variant	downstream_gene_variant	downstream_gene_variant	intron_variant	intron_variant	PVP01_0109200	PVP01_0109200	PVP01_0109100	PVP01_0109100	PVP01_0109300	PVP01_0109300	-2434C>T	-2434C>A	*4048G>A	*4048G>T	91+81G>A	91+81G>T
PvP01_01_v1	442409	C	T						T	T	T				upstream_gene_variant	downstream_gene_variant	intron_variant				PVP01_0109200	PVP01_0109100	PVP01_0109300				-2447G>A	*4061C>T	92-72C>T
PvP01_01_v1	442421	C	CTGTCTGTATATGCCTCACCTGCACATA						CTGTCTGTATATGCCTCACCTGCACATA	CTGTCTGTATATGCCTCACCTGCACATA	CTGTCTGTATATGCCTCACCTGCACATA				upstream_gene_variant	downstream_gene_variant	intron_variant				PVP01_0109200	PVP01_0109100	PVP01_0109300				-2460_-2459insTATGTGCAGGTGAGGCATATACAGACA	*4073_*4074insTGTCTGTATATGCCTCACCTGCACATA	92-60_92-59insTGTCTGTATATGCCTCACCTGCACATA
PvP01_01_v1	442422	A	AGG						AGG	AGG	AGG				upstream_gene_variant	downstream_gene_variant	intron_variant				PVP01_0109200	PVP01_0109100	PVP01_0109300				-2461_-2460insCC	*4074_*4075insGG	92-59_92-58insGG
PvP01_01_v1	442423	C	CGCAGGATGTTTATTTTGTACAGTGGAATGTCATAAGATGGCTCATTCGTGT						CGCAGGATGTTTATTTTGTACAGTGGAATGTCATAAGATGGCTCATTCGTGT	CGCAGGATGTTTATTTTGTACAGTGGAATGTCATAAGATGGCTCATTCGTGT	CGCAGGATGTTTATTTTGTACAGTGGAATGTCATAAGATGGCTCATTCGTGT				upstream_gene_variant	downstream_gene_variant	intron_variant				PVP01_0109200	PVP01_0109100	PVP01_0109300				-2462_-2461insACACGAATGAGCCATCTTATGACATTCCACTGTACAAAATAAACATCCTGC	*4075_*4076insGCAGGATGTTTATTTTGTACAGTGGAATGTCATAAGATGGCTCATTCGTGT	92-58_92-57insGCAGGATGTTTATTTTGTACAGTGGAATGTCATAAGATGGCTCATTCGTGT
PvP01_01_v1	442425	C	G						G	G	G				upstream_gene_variant	downstream_gene_variant	intron_variant				PVP01_0109200	PVP01_0109100	PVP01_0109300				-2463G>C	*4077C>G	92-56C>G
PvP01_01_v1	442446	C	A						A	A	A				upstream_gene_variant	downstream_gene_variant	intron_variant				PVP01_0109200	PVP01_0109100	PVP01_0109300				-2484G>T	*4098C>A	92-35C>A
PvP01_01_v1	442768	T	C						C	C	C				upstream_gene_variant	downstream_gene_variant	intron_variant				PVP01_0109200	PVP01_0109100	PVP01_0109300				-2806A>G	*4420T>C	357+22T>C
PvP01_01_v1	442802	T	C						C	C	C				upstream_gene_variant	downstream_gene_variant	intron_variant				PVP01_0109200	PVP01_0109100	PVP01_0109300				-2840A>G	*4454T>C	357+56T>C
PvP01_01_v1	442811	C	T						T	T	T				upstream_gene_variant	downstream_gene_variant	intron_variant				PVP01_0109200	PVP01_0109100	PVP01_0109300				-2849G>A	*4463C>T	357+65C>T
PvP01_01_v1	442813	T	C						C	C	C				upstream_gene_variant	downstream_gene_variant	intron_variant				PVP01_0109200	PVP01_0109100	PVP01_0109300				-2851A>G	*4465T>C	357+67T>C
PvP01_01_v1	442829	G	A						A	A	A				upstream_gene_variant	downstream_gene_variant	intron_variant				PVP01_0109200	PVP01_0109100	PVP01_0109300				-2867C>T	*4481G>A	357+83G>A
PvP01_01_v1	442832	C	A						A	A	A				upstream_gene_variant	downstream_gene_variant	intron_variant				PVP01_0109200	PVP01_0109100	PVP01_0109300				-2870G>T	*4484C>A	357+86C>A
PvP01_01_v1	442858	C	T						T	T	T				upstream_gene_variant	downstream_gene_variant	intron_variant				PVP01_0109200	PVP01_0109100	PVP01_0109300				-2896G>A	*4510C>T	357+112C>T
PvP01_01_v1	442879	T	C						C	C	C				upstream_gene_variant	downstream_gene_variant	intron_variant				PVP01_0109200	PVP01_0109100	PVP01_0109300				-2917A>G	*4531T>C	358-97T>C
PvP01_01_v1	442887	C	T						T	T	T				upstream_gene_variant	downstream_gene_variant	intron_variant				PVP01_0109200	PVP01_0109100	PVP01_0109300				-2925G>A	*4539C>T	358-89C>T
PvP01_01_v1	442895	G	A						A	A	A				upstream_gene_variant	downstream_gene_variant	intron_variant				PVP01_0109200	PVP01_0109100	PVP01_0109300				-2933C>T	*4547G>A	358-81G>A
PvP01_01_v1	442904	G	A						A	A	A				upstream_gene_variant	downstream_gene_variant	intron_variant				PVP01_0109200	PVP01_0109100	PVP01_0109300				-2942C>T	*4556G>A	358-72G>A
PvP01_01_v1	442918	CTATATACCCCTTCGCCTTTTA	C	CTATATACCCCTTCGCCTTTTATATATACCCCTTCGCCTTTTA					C	CTATATACCCCTTCGCCTTTTATATATACCCCTTCGCCTTTTA	C	CTATATACCCCTTCGCCTTTTATATATACCCCTTCGCCTTTTA	C	CTATATACCCCTTCGCCTTTTATATATACCCCTTCGCCTTTTA	upstream_gene_variant	upstream_gene_variant	downstream_gene_variant	downstream_gene_variant	intron_variant	intron_variant	PVP01_0109200	PVP01_0109200	PVP01_0109100	PVP01_0109100	PVP01_0109300	PVP01_0109300	-2977_-2957delTAAAAGGCGAAGGGGTATATA	-2978_-2977insTAAAAGGCGAAGGGGTATATA	*4571_*4591delTATATACCCCTTCGCCTTTTA	*4591_*4592insTATATACCCCTTCGCCTTTTA	358-57_358-37delTATATACCCCTTCGCCTTTTA	358-37_358-36insTATATACCCCTTCGCCTTTTA
PvP01_01_v1	443077	G	A						A	A	A				upstream_gene_variant	downstream_gene_variant	intron_variant				PVP01_0109200	PVP01_0109100	PVP01_0109300				-3115C>T	*4729G>A	436+23G>A
PvP01_01_v1	443117	C	T						T	T	T				upstream_gene_variant	downstream_gene_variant	intron_variant				PVP01_0109200	PVP01_0109100	PVP01_0109300				-3155G>A	*4769C>T	437-61C>T
PvP01_01_v1	443130	C	T						T	T	T				upstream_gene_variant	downstream_gene_variant	intron_variant				PVP01_0109200	PVP01_0109100	PVP01_0109300				-3168G>A	*4782C>T	437-48C>T
PvP01_01_v1	443134	TACTTC	T						T	T	T				upstream_gene_variant	downstream_gene_variant	intron_variant				PVP01_0109200	PVP01_0109100	PVP01_0109300				-3177_-3173delGAAGT	*4787_*4791delACTTC	437-43_437-39delACTTC
PvP01_01_v1	443144	C	T						T	T	T				upstream_gene_variant	downstream_gene_variant	intron_variant				PVP01_0109200	PVP01_0109100	PVP01_0109300				-3182G>A	*4796C>T	437-34C>T
PvP01_01_v1	443165	T	TC						TC	TC	TC				upstream_gene_variant	downstream_gene_variant	intron_variant				PVP01_0109200	PVP01_0109100	PVP01_0109300				-3204_-3203insG	*4817_*4818insC	437-13_437-12insC
PvP01_01_v1	443274	A	ACG	*					ACG	ACG	ACG	ACG			splice_region_variant&intron_variant	upstream_gene_variant	upstream_gene_variant	downstream_gene_variant			PVP01_0109300	PVP01_0109200	PVP01_0109400	PVP01_0109100			530+3_530+4insCG	-3313_-3312insCG	-4970_-4969insCG	*4926_*4927insCG
PvP01_01_v1	443278	G	A						A	A	A	A			splice_region_variant&intron_variant	upstream_gene_variant	upstream_gene_variant	downstream_gene_variant			PVP01_0109300	PVP01_0109200	PVP01_0109400	PVP01_0109100			530+7G>A	-3316C>T	-4966G>A	*4930G>A
PvP01_01_v1	443285	GGCAT	*	G					G	G	G	G			upstream_gene_variant	upstream_gene_variant	downstream_gene_variant	intron_variant			PVP01_0109200	PVP01_0109400	PVP01_0109100	PVP01_0109300			-3327_-3324delATGC	-4958_-4955delGCAT	*4938_*4941delGCAT	530+15_530+18delGCAT
PvP01_01_v1	443286	G	T	*					T	T	T	T			upstream_gene_variant	upstream_gene_variant	downstream_gene_variant	intron_variant			PVP01_0109200	PVP01_0109400	PVP01_0109100	PVP01_0109300			-3324C>A	-4958G>T	*4938G>T	530+15G>T
PvP01_01_v1	443287	C	G	*					G	G	G	G			upstream_gene_variant	upstream_gene_variant	downstream_gene_variant	intron_variant			PVP01_0109200	PVP01_0109400	PVP01_0109100	PVP01_0109300			-3325G>C	-4957C>G	*4939C>G	530+16C>G
PvP01_01_v1	443289	T	C	*					C	C	C	C			upstream_gene_variant	upstream_gene_variant	downstream_gene_variant	intron_variant			PVP01_0109200	PVP01_0109400	PVP01_0109100	PVP01_0109300			-3327A>G	-4955T>C	*4941T>C	530+18T>C
PvP01_01_v1	443291	ATC	CTC	*	A				CTC	A	CTC	A	CTC	A	upstream_gene_variant	upstream_gene_variant	upstream_gene_variant	upstream_gene_variant	downstream_gene_variant	downstream_gene_variant	PVP01_0109200	PVP01_0109200	PVP01_0109400	PVP01_0109400	PVP01_0109100	PVP01_0109100	-3329T>G	-3331_-3330delGA	-4953A>C	-4952_-4951delTC	*4943A>C	*4944_*4945delTC
PvP01_01_v1	443292	TCGGG	T	*					T	T	T	T			upstream_gene_variant	upstream_gene_variant	downstream_gene_variant	intron_variant			PVP01_0109200	PVP01_0109400	PVP01_0109100	PVP01_0109300			-3334_-3331delCCCG	-4951_-4948delCGGG	*4945_*4948delCGGG	530+22_530+25delCGGG
PvP01_01_v1	443295	GGTGT	*	G					G	G	G	G			upstream_gene_variant	upstream_gene_variant	downstream_gene_variant	intron_variant			PVP01_0109200	PVP01_0109400	PVP01_0109100	PVP01_0109300			-3337_-3334delACAC	-4948_-4945delGTGT	*4948_*4951delGTGT	530+25_530+28delGTGT
PvP01_01_v1	443299	T	TGG	*					TGG	TGG	TGG	TGG			upstream_gene_variant	upstream_gene_variant	downstream_gene_variant	intron_variant			PVP01_0109200	PVP01_0109400	PVP01_0109100	PVP01_0109300			-3338_-3337insCC	-4945_-4944insGG	*4951_*4952insGG	530+28_530+29insGG
PvP01_01_v1	443303	GGGAA	G	*					G	G	G	G			upstream_gene_variant	upstream_gene_variant	downstream_gene_variant	intron_variant			PVP01_0109200	PVP01_0109400	PVP01_0109100	PVP01_0109300			-3345_-3342delTTCC	-4940_-4937delGGAA	*4956_*4959delGGAA	530+33_530+36delGGAA
PvP01_01_v1	443312	T	TCACCCCACCC	*					TCACCCCACCC	TCACCCCACCC	TCACCCCACCC	TCACCCCACCC			upstream_gene_variant	upstream_gene_variant	downstream_gene_variant	intron_variant			PVP01_0109200	PVP01_0109400	PVP01_0109100	PVP01_0109300			-3351_-3350insGGGTGGGGTG	-4932_-4931insCACCCCACCC	*4964_*4965insCACCCCACCC	530+41_530+42insCACCCCACCC
PvP01_01_v1	443321	C	T	*					T	T	T	T			upstream_gene_variant	upstream_gene_variant	downstream_gene_variant	intron_variant			PVP01_0109200	PVP01_0109400	PVP01_0109100	PVP01_0109300			-3359G>A	-4923C>T	*4973C>T	530+50C>T
PvP01_01_v1	443322	C	T	*					T	T	T	T			upstream_gene_variant	upstream_gene_variant	downstream_gene_variant	intron_variant			PVP01_0109200	PVP01_0109400	PVP01_0109100	PVP01_0109300			-3360G>A	-4922C>T	*4974C>T	530+51C>T
PvP01_01_v1	443325	C	T	*					T	T	T	T			upstream_gene_variant	upstream_gene_variant	downstream_gene_variant	intron_variant			PVP01_0109200	PVP01_0109400	PVP01_0109100	PVP01_0109300			-3363G>A	-4919C>T	*4977C>T	530+54C>T
PvP01_01_v1	443330	C	A	*					A	A	A	A			upstream_gene_variant	upstream_gene_variant	downstream_gene_variant	intron_variant			PVP01_0109200	PVP01_0109400	PVP01_0109100	PVP01_0109300			-3368G>T	-4914C>A	*4982C>A	530+59C>A
PvP01_01_v1	443337	T	G	*					G	G	G	G			upstream_gene_variant	upstream_gene_variant	downstream_gene_variant	intron_variant			PVP01_0109200	PVP01_0109400	PVP01_0109100	PVP01_0109300			-3375A>C	-4907T>G	*4989T>G	530+66T>G
PvP01_01_v1	443356	G	A						A	A	A				upstream_gene_variant	upstream_gene_variant	intron_variant				PVP01_0109200	PVP01_0109400	PVP01_0109300				-3394C>T	-4888G>A	530+85G>A
PvP01_01_v1	443367	C	A						A	A	A				upstream_gene_variant	upstream_gene_variant	intron_variant				PVP01_0109200	PVP01_0109400	PVP01_0109300				-3405G>T	-4877C>A	531-80C>A
PvP01_01_v1	443370	CACTTCACGCGCATACTTCGCGTGCAT	C						C	C	C				upstream_gene_variant	upstream_gene_variant	intron_variant				PVP01_0109200	PVP01_0109400	PVP01_0109300				-3434_-3409delATGCACGCGAAGTATGCGCGTGAAGT	-4873_-4848delACTTCACGCGCATACTTCGCGTGCAT	531-76_531-51delACTTCACGCGCATACTTCGCGTGCAT
PvP01_01_v1	443377	C	*	A					A	A	A				upstream_gene_variant	upstream_gene_variant	intron_variant				PVP01_0109200	PVP01_0109400	PVP01_0109300				-3415G>T	-4867C>A	531-70C>A
PvP01_01_v1	443387	T	*	C					C	C	C				upstream_gene_variant	upstream_gene_variant	intron_variant				PVP01_0109200	PVP01_0109400	PVP01_0109300				-3425A>G	-4857T>C	531-60T>C
PvP01_01_v1	443398	T	C						C	C	C				upstream_gene_variant	upstream_gene_variant	intron_variant				PVP01_0109200	PVP01_0109400	PVP01_0109300				-3436A>G	-4846T>C	531-49T>C
PvP01_01_v1	443402	A	G						G	G	G				upstream_gene_variant	upstream_gene_variant	intron_variant				PVP01_0109200	PVP01_0109400	PVP01_0109300				-3440T>C	-4842A>G	531-45A>G
PvP01_01_v1	443403	A	C						C	C	C				upstream_gene_variant	upstream_gene_variant	intron_variant				PVP01_0109200	PVP01_0109400	PVP01_0109300				-3441T>G	-4841A>C	531-44A>C
PvP01_01_v1	443411	T	C						C	C	C				upstream_gene_variant	upstream_gene_variant	intron_variant				PVP01_0109200	PVP01_0109400	PVP01_0109300				-3449A>G	-4833T>C	531-36T>C
PvP01_01_v1	443431	T	G						G	G	G				upstream_gene_variant	upstream_gene_variant	intron_variant				PVP01_0109200	PVP01_0109400	PVP01_0109300				-3469A>C	-4813T>G	531-16T>G
PvP01_01_v1	443591	C	G						G	G	G				upstream_gene_variant	upstream_gene_variant	intron_variant				PVP01_0109200	PVP01_0109400	PVP01_0109300				-3629G>C	-4653C>G	663+12C>G
PvP01_01_v1	443615	C	T						T	T	T				upstream_gene_variant	upstream_gene_variant	intron_variant				PVP01_0109200	PVP01_0109400	PVP01_0109300				-3653G>A	-4629C>T	663+36C>T
PvP01_01_v1	443646	T	A						A	A	A				upstream_gene_variant	upstream_gene_variant	intron_variant				PVP01_0109200	PVP01_0109400	PVP01_0109300				-3684A>T	-4598T>A	663+67T>A
PvP01_01_v1	443653	G	A						A	A	A				upstream_gene_variant	upstream_gene_variant	intron_variant				PVP01_0109200	PVP01_0109400	PVP01_0109300				-3691C>T	-4591G>A	663+74G>A
PvP01_01_v1	443662	TCGCTTCACTCGCCGCTTCGCACACCGCTTCGCACACCGCTTCACCGC	T	TCGCTTCACCGC					T	TCGCTTCACCGC	T	TCGCTTCACCGC	T	TCGCTTCACCGC	upstream_gene_variant	upstream_gene_variant	upstream_gene_variant	upstream_gene_variant	intron_variant	intron_variant	PVP01_0109200	PVP01_0109200	PVP01_0109400	PVP01_0109400	PVP01_0109300	PVP01_0109300	-3747_-3701delGCGGTGAAGCGGTGTGCGAAGCGGTGTGCGAAGCGGCGAGTGAAGCG	-3744_-3709delGTGAAGCGGTGTGCGAAGCGGTGTGCGAAGCGGCGA	-4581_-4535delCGCTTCACTCGCCGCTTCGCACACCGCTTCGCACACCGCTTCACCGC	-4573_-4538delTCGCCGCTTCGCACACCGCTTCGCACACCGCTTCAC	664-78_664-32delCGCTTCACTCGCCGCTTCGCACACCGCTTCGCACACCGCTTCACCGC	664-70_664-35delTCGCCGCTTCGCACACCGCTTCGCACACCGCTTCAC
PvP01_01_v1	443671	TCGCCGCTTCGCACACCGCTTCGCACACCGCTTCAC	*	T					T	T	T				upstream_gene_variant	upstream_gene_variant	intron_variant				PVP01_0109200	PVP01_0109400	PVP01_0109300				-3744_-3710delGTGAAGCGGTGTGCGAAGCGGTGTGCGAAGCGGCG	-4572_-4538delCGCCGCTTCGCACACCGCTTCGCACACCGCTTCAC	664-69_664-35delCGCCGCTTCGCACACCGCTTCGCACACCGCTTCAC
PvP01_01_v1	443673	GCCGCTTCGCACACCGCTTCGCACACCGCTTCACCGCCGCTTCA	GCCGCTTCGCACACCGCTTCACCGCCGCTTCA	*					GCCGCTTCGCACACCGCTTCACCGCCGCTTCA	GCCGCTTCGCACACCGCTTCACCGCCGCTTCA	GCCGCTTCGCACACCGCTTCACCGCCGCTTCA				upstream_gene_variant	upstream_gene_variant	intron_variant				PVP01_0109200	PVP01_0109400	PVP01_0109300				-3742_-3731delGAAGCGGTGTGC	-4551_-4540delGCACACCGCTTC	664-48_664-37delGCACACCGCTTC
PvP01_01_v1	443685	ACCGCTTCGCAC	*	ACCGCTTCACTCGCCGCTTCGCAC					ACCGCTTCACTCGCCGCTTCGCAC	ACCGCTTCACTCGCCGCTTCGCAC	ACCGCTTCACTCGCCGCTTCGCAC				upstream_gene_variant	upstream_gene_variant	intron_variant				PVP01_0109200	PVP01_0109400	PVP01_0109300				-3731_-3730insGAAGCGGCGAGT	-4552_-4551insACTCGCCGCTTC	664-49_664-48insACTCGCCGCTTC
PvP01_01_v1	443689	CTT	*	CT					CT	CT	CT				upstream_gene_variant	upstream_gene_variant	intron_variant				PVP01_0109200	PVP01_0109400	PVP01_0109300				-3729delA	-4553delT	664-50delT
PvP01_01_v1	443691	TCGCA	*	T					T	T	T				upstream_gene_variant	upstream_gene_variant	intron_variant				PVP01_0109200	PVP01_0109400	PVP01_0109300				-3733_-3730delTGCG	-4552_-4549delCGCA	664-49_664-46delCGCA
PvP01_01_v1	443692	CGCACACCGCTT	*	C					C	C	C				upstream_gene_variant	upstream_gene_variant	intron_variant				PVP01_0109200	PVP01_0109400	PVP01_0109300				-3741_-3731delAAGCGGTGTGC	-4551_-4541delGCACACCGCTT	664-48_664-38delGCACACCGCTT
PvP01_01_v1	443699	CGCTTCA	*	CCTTCA					CCTTCA	CCTTCA	CCTTCA				upstream_gene_variant	upstream_gene_variant	intron_variant				PVP01_0109200	PVP01_0109400	PVP01_0109300				-3738delC	-4544delG	664-41delG
PvP01_01_v1	443702	TTCACCGC	*	T					T	T	T				upstream_gene_variant	upstream_gene_variant	intron_variant				PVP01_0109200	PVP01_0109400	PVP01_0109300				-3747_-3741delGCGGTGA	-4541_-4535delTCACCGC	664-38_664-32delTCACCGC
PvP01_01_v1	443723	C	T						T	T	T				upstream_gene_variant	upstream_gene_variant	intron_variant				PVP01_0109200	PVP01_0109400	PVP01_0109300				-3761G>A	-4521C>T	664-18C>T
PvP01_01_v1	443726	A	AC	ACC					AC	ACC	AC	ACC	AC	ACC	upstream_gene_variant	upstream_gene_variant	upstream_gene_variant	upstream_gene_variant	intron_variant	intron_variant	PVP01_0109200	PVP01_0109200	PVP01_0109400	PVP01_0109400	PVP01_0109300	PVP01_0109300	-3765_-3764insG	-3765_-3764insGG	-4518_-4517insC	-4518_-4517insCC	664-15_664-14insC	664-15_664-14insCC
PvP01_01_v1	443813	G	C						C	C	C				splice_donor_variant&intron_variant	upstream_gene_variant	upstream_gene_variant				PVP01_0109300	PVP01_0109200	PVP01_0109400				735+1G>C	-3851C>G	-4431G>C
PvP01_01_v1	443814	TAAGGAC	T						T	T	T				splice_region_variant&intron_variant	upstream_gene_variant	upstream_gene_variant				PVP01_0109300	PVP01_0109200	PVP01_0109400				735+3_735+8delAAGGAC	-3858_-3853delGTCCTT	-4429_-4424delAAGGAC
PvP01_01_v1	443823	C	CACT						CACT	CACT	CACT				upstream_gene_variant	upstream_gene_variant	intron_variant				PVP01_0109200	PVP01_0109400	PVP01_0109300				-3862_-3861insAGT	-4421_-4420insACT	735+11_735+12insACT
PvP01_01_v1	443824	T	A						A	A	A				upstream_gene_variant	upstream_gene_variant	intron_variant				PVP01_0109200	PVP01_0109400	PVP01_0109300				-3862A>T	-4420T>A	735+12T>A
PvP01_01_v1	443827	C	G						G	G	G				upstream_gene_variant	upstream_gene_variant	intron_variant				PVP01_0109200	PVP01_0109400	PVP01_0109300				-3865G>C	-4417C>G	735+15C>G
PvP01_01_v1	443835	T	A						A	A	A				upstream_gene_variant	upstream_gene_variant	intron_variant				PVP01_0109200	PVP01_0109400	PVP01_0109300				-3873A>T	-4409T>A	735+23T>A
PvP01_01_v1	443840	T	C						C	C	C				upstream_gene_variant	upstream_gene_variant	intron_variant				PVP01_0109200	PVP01_0109400	PVP01_0109300				-3878A>G	-4404T>C	735+28T>C
PvP01_01_v1	443884	G	A						A	A	A				upstream_gene_variant	upstream_gene_variant	intron_variant				PVP01_0109200	PVP01_0109400	PVP01_0109300				-3922C>T	-4360G>A	736-58G>A
PvP01_01_v1	443901	C	CCAAGGAGTGTGTAGAAGAATGAACCGATTATTCG						CCAAGGAGTGTGTAGAAGAATGAACCGATTATTCG	CCAAGGAGTGTGTAGAAGAATGAACCGATTATTCG	CCAAGGAGTGTGTAGAAGAATGAACCGATTATTCG				upstream_gene_variant	upstream_gene_variant	intron_variant				PVP01_0109200	PVP01_0109400	PVP01_0109300				-3940_-3939insCGAATAATCGGTTCATTCTTCTACACACTCCTTG	-4343_-4342insCAAGGAGTGTGTAGAAGAATGAACCGATTATTCG	736-41_736-40insCAAGGAGTGTGTAGAAGAATGAACCGATTATTCG
PvP01_01_v1	443909	G	GGACCA						GGACCA	GGACCA	GGACCA				upstream_gene_variant	upstream_gene_variant	intron_variant				PVP01_0109200	PVP01_0109400	PVP01_0109300				-3948_-3947insTGGTC	-4335_-4334insGACCA	736-33_736-32insGACCA
PvP01_01_v1	443911	T	TTCTCCCC						TTCTCCCC	TTCTCCCC	TTCTCCCC				upstream_gene_variant	upstream_gene_variant	intron_variant				PVP01_0109200	PVP01_0109400	PVP01_0109300				-3950_-3949insGGGGAGA	-4333_-4332insTCTCCCC	736-31_736-30insTCTCCCC
PvP01_01_v1	443918	TGC	T						T	T	T				upstream_gene_variant	upstream_gene_variant	intron_variant				PVP01_0109200	PVP01_0109400	PVP01_0109300				-3958_-3957delGC	-4325_-4324delGC	736-23_736-22delGC
PvP01_01_v1	443921	TGCA	T						T	T	T				upstream_gene_variant	upstream_gene_variant	intron_variant				PVP01_0109200	PVP01_0109400	PVP01_0109300				-3962_-3960delTGC	-4322_-4320delGCA	736-20_736-18delGCA
PvP01_01_v1	443924	A	G	*					G	G	G				upstream_gene_variant	upstream_gene_variant	intron_variant				PVP01_0109200	PVP01_0109400	PVP01_0109300				-3962T>C	-4320A>G	736-18A>G
PvP01_01_v1	443927	TC	T	TCC					T	TCC	T	TCC	T	TCC	upstream_gene_variant	upstream_gene_variant	upstream_gene_variant	upstream_gene_variant	intron_variant	intron_variant	PVP01_0109200	PVP01_0109200	PVP01_0109400	PVP01_0109400	PVP01_0109300	PVP01_0109300	-3966delG	-3967_-3966insG	-4316delC	-4316_-4315insC	736-14delC	736-14_736-13insC
PvP01_01_v1	443928	C	*	T					T	T	T				upstream_gene_variant	upstream_gene_variant	intron_variant				PVP01_0109200	PVP01_0109400	PVP01_0109300				-3966G>A	-4316C>T	736-14C>T
PvP01_01_v1	443931	C	CT						CT	CT	CT				upstream_gene_variant	upstream_gene_variant	intron_variant				PVP01_0109200	PVP01_0109400	PVP01_0109300				-3970_-3969insA	-4313_-4312insT	736-11_736-10insT
PvP01_01_v1	443933	C	CAT						CAT	CAT	CAT				splice_region_variant&intron_variant	upstream_gene_variant	upstream_gene_variant				PVP01_0109300	PVP01_0109200	PVP01_0109400				736-9_736-8insAT	-3972_-3971insAT	-4311_-4310insAT
PvP01_01_v1	443935	TG	T						T	T	T				splice_region_variant&intron_variant	upstream_gene_variant	upstream_gene_variant				PVP01_0109300	PVP01_0109200	PVP01_0109400				736-6delG	-3974delC	-4308delG
PvP01_01_v1	443944	C	A						A	A	A				splice_region_variant&synonymous_variant	upstream_gene_variant	upstream_gene_variant				PVP01_0109300	PVP01_0109200	PVP01_0109400				738C>A	-3982G>T	-4300C>A				Ala246Ala
PvP01_01_v1	444023	C	CA						CA	CA	CA				splice_region_variant&intron_variant	upstream_gene_variant	upstream_gene_variant				PVP01_0109300	PVP01_0109200	PVP01_0109400				811+6_811+7insA	-4062_-4061insT	-4221_-4220insA
PvP01_01_v1	444045	G	A						A	A	A				upstream_gene_variant	upstream_gene_variant	intron_variant				PVP01_0109200	PVP01_0109400	PVP01_0109300				-4083C>T	-4199G>A	811+28G>A
PvP01_01_v1	444047	C	T						T	T	T				upstream_gene_variant	upstream_gene_variant	intron_variant				PVP01_0109200	PVP01_0109400	PVP01_0109300				-4085G>A	-4197C>T	811+30C>T
PvP01_01_v1	444051	C	T						T	T	T				upstream_gene_variant	upstream_gene_variant	intron_variant				PVP01_0109200	PVP01_0109400	PVP01_0109300				-4089G>A	-4193C>T	811+34C>T
PvP01_01_v1	444062	T	C						C	C	C				upstream_gene_variant	upstream_gene_variant	intron_variant				PVP01_0109200	PVP01_0109400	PVP01_0109300				-4100A>G	-4182T>C	811+45T>C
PvP01_01_v1	444082	C	CCG						CCG	CCG	CCG				upstream_gene_variant	upstream_gene_variant	intron_variant				PVP01_0109200	PVP01_0109400	PVP01_0109300				-4121_-4120insCG	-4162_-4161insCG	811+65_811+66insCG
PvP01_01_v1	444098	AC	A						A	A	A				upstream_gene_variant	upstream_gene_variant	intron_variant				PVP01_0109200	PVP01_0109400	PVP01_0109300				-4137delG	-4145delC	812-57delC
PvP01_01_v1	444101	TAGCTA	T	TGCTTTAACTGAATGAGCTA					TGCTTTAACTGAATGAGCTA	T	TGCTTTAACTGAATGAGCTA	T	TGCTTTAACTGAATGAGCTA	T	upstream_gene_variant	upstream_gene_variant	upstream_gene_variant	upstream_gene_variant	intron_variant	intron_variant	PVP01_0109200	PVP01_0109200	PVP01_0109400	PVP01_0109400	PVP01_0109300	PVP01_0109300	-4140_-4139insCATTCAGTTAAAGC	-4144_-4140delTAGCT	-4143_-4142insGCTTTAACTGAATG	-4142_-4138delAGCTA	812-55_812-54insGCTTTAACTGAATG	812-54_812-50delAGCTA
PvP01_01_v1	444112	G	A						A	A	A				upstream_gene_variant	upstream_gene_variant	intron_variant				PVP01_0109200	PVP01_0109400	PVP01_0109300				-4150C>T	-4132G>A	812-44G>A
PvP01_01_v1	444114	C	A						A	A	A				upstream_gene_variant	upstream_gene_variant	intron_variant				PVP01_0109200	PVP01_0109400	PVP01_0109300				-4152G>T	-4130C>A	812-42C>A
PvP01_01_v1	444117	C	T						T	T	T				upstream_gene_variant	upstream_gene_variant	intron_variant				PVP01_0109200	PVP01_0109400	PVP01_0109300				-4155G>A	-4127C>T	812-39C>T
PvP01_01_v1	444119	A	AT						AT	AT	AT				upstream_gene_variant	upstream_gene_variant	intron_variant				PVP01_0109200	PVP01_0109400	PVP01_0109300				-4158_-4157insA	-4125_-4124insT	812-37_812-36insT
PvP01_01_v1	444120	C	T						T	T	T				upstream_gene_variant	upstream_gene_variant	intron_variant				PVP01_0109200	PVP01_0109400	PVP01_0109300				-4158G>A	-4124C>T	812-36C>T
PvP01_01_v1	444122	T	TTCAAAAGACA						TTCAAAAGACA	TTCAAAAGACA	TTCAAAAGACA				upstream_gene_variant	upstream_gene_variant	intron_variant				PVP01_0109200	PVP01_0109400	PVP01_0109300				-4161_-4160insTGTCTTTTGA	-4122_-4121insTCAAAAGACA	812-34_812-33insTCAAAAGACA
PvP01_01_v1	444123	T	TTATCGGGGTG	TAAGGAG					TAAGGAG	TTATCGGGGTG	TAAGGAG	TTATCGGGGTG	TAAGGAG	TTATCGGGGTG	upstream_gene_variant	upstream_gene_variant	upstream_gene_variant	upstream_gene_variant	intron_variant	intron_variant	PVP01_0109200	PVP01_0109200	PVP01_0109400	PVP01_0109400	PVP01_0109300	PVP01_0109300	-4162_-4161insCTCCTT	-4162_-4161insCACCCCGATA	-4121_-4120insAAGGAG	-4121_-4120insTATCGGGGTG	812-33_812-32insAAGGAG	812-33_812-32insTATCGGGGTG
PvP01_01_v1	444125	A	T	ATGAATCCATGAGTATTCTCATCC					T	ATGAATCCATGAGTATTCTCATCC	T	ATGAATCCATGAGTATTCTCATCC	T	ATGAATCCATGAGTATTCTCATCC	upstream_gene_variant	upstream_gene_variant	upstream_gene_variant	upstream_gene_variant	intron_variant	intron_variant	PVP01_0109200	PVP01_0109200	PVP01_0109400	PVP01_0109400	PVP01_0109300	PVP01_0109300	-4163T>A	-4164_-4163insGGATGAGAATACTCATGGATTCA	-4119A>T	-4119_-4118insTGAATCCATGAGTATTCTCATCC	812-31A>T	812-31_812-30insTGAATCCATGAGTATTCTCATCC
PvP01_01_v1	444126	C	T	A					A	T	A	T	A	T	upstream_gene_variant	upstream_gene_variant	upstream_gene_variant	upstream_gene_variant	intron_variant	intron_variant	PVP01_0109200	PVP01_0109200	PVP01_0109400	PVP01_0109400	PVP01_0109300	PVP01_0109300	-4164G>T	-4164G>A	-4118C>A	-4118C>T	812-30C>A	812-30C>T
PvP01_01_v1	444128	G	A						A	A	A				upstream_gene_variant	upstream_gene_variant	intron_variant				PVP01_0109200	PVP01_0109400	PVP01_0109300				-4166C>T	-4116G>A	812-28G>A
PvP01_01_v1	444131	C	G						G	G	G				upstream_gene_variant	upstream_gene_variant	intron_variant				PVP01_0109200	PVP01_0109400	PVP01_0109300				-4169G>C	-4113C>G	812-25C>G
PvP01_01_v1	444134	C	CT						CT	CT	CT				upstream_gene_variant	upstream_gene_variant	intron_variant				PVP01_0109200	PVP01_0109400	PVP01_0109300				-4173_-4172insA	-4110_-4109insT	812-22_812-21insT
PvP01_01_v1	444137	C	T						T	T	T				upstream_gene_variant	upstream_gene_variant	intron_variant				PVP01_0109200	PVP01_0109400	PVP01_0109300				-4175G>A	-4107C>T	812-19C>T
PvP01_01_v1	444142	C	T						T	T	T				upstream_gene_variant	upstream_gene_variant	intron_variant				PVP01_0109200	PVP01_0109400	PVP01_0109300				-4180G>A	-4102C>T	812-14C>T
PvP01_01_v1	444143	G	GC	A	GCC				A	GC	GCC	A	GC	GCC	upstream_gene_variant	upstream_gene_variant	upstream_gene_variant	upstream_gene_variant	upstream_gene_variant	upstream_gene_variant	PVP01_0109200	PVP01_0109200	PVP01_0109200	PVP01_0109400	PVP01_0109400	PVP01_0109400	-4181C>T	-4182_-4181insG	-4182_-4181insGG	-4101G>A	-4101_-4100insC	-4101_-4100insCC
PvP01_01_v1	444144	C	CT						CT	CT	CT				upstream_gene_variant	upstream_gene_variant	intron_variant				PVP01_0109200	PVP01_0109400	PVP01_0109300				-4183_-4182insA	-4100_-4099insT	812-12_812-11insT
PvP01_01_v1	444146	C	T	A					A	T	A	T	A	T	upstream_gene_variant	upstream_gene_variant	upstream_gene_variant	upstream_gene_variant	intron_variant	intron_variant	PVP01_0109200	PVP01_0109200	PVP01_0109400	PVP01_0109400	PVP01_0109300	PVP01_0109300	-4184G>T	-4184G>A	-4098C>A	-4098C>T	812-10C>A	812-10C>T
PvP01_01_v1	444151	CT	C						C	C	C				splice_region_variant&intron_variant	upstream_gene_variant	upstream_gene_variant				PVP01_0109300	PVP01_0109200	PVP01_0109400				812-4delT	-4190delA	-4092delT
PvP01_01_v1	444152	T	*	C					C	C	C				splice_region_variant&intron_variant	upstream_gene_variant	upstream_gene_variant				PVP01_0109300	PVP01_0109200	PVP01_0109400				812-4T>C	-4190A>G	-4092T>C
PvP01_01_v1	444244	C	CA						CA	CA	CA				splice_region_variant&intron_variant	upstream_gene_variant	upstream_gene_variant				PVP01_0109300	PVP01_0109200	PVP01_0109400				894+6_894+7insA	-4283_-4282insT	-4000_-3999insA
PvP01_01_v1	444245	G	C						C	C	C				splice_region_variant&intron_variant	upstream_gene_variant	upstream_gene_variant				PVP01_0109300	PVP01_0109200	PVP01_0109400				894+7G>C	-4283C>G	-3999G>C
PvP01_01_v1	444250	AGGG	A						A	A	A				upstream_gene_variant	upstream_gene_variant	intron_variant				PVP01_0109200	PVP01_0109400	PVP01_0109300				-4291_-4289delCCC	-3993_-3991delGGG	894+13_894+15delGGG
PvP01_01_v1	444254	G	GAA						GAA	GAA	GAA				upstream_gene_variant	upstream_gene_variant	intron_variant				PVP01_0109200	PVP01_0109400	PVP01_0109300				-4293_-4292insTT	-3990_-3989insAA	894+16_894+17insAA
PvP01_01_v1	444258	C	CT						CT	CT	CT				upstream_gene_variant	upstream_gene_variant	intron_variant				PVP01_0109200	PVP01_0109400	PVP01_0109300				-4297_-4296insA	-3986_-3985insT	894+20_894+21insT
PvP01_01_v1	444260	T	TG	A					A	TG	A	TG	A	TG	upstream_gene_variant	upstream_gene_variant	upstream_gene_variant	upstream_gene_variant	intron_variant	intron_variant	PVP01_0109200	PVP01_0109200	PVP01_0109400	PVP01_0109400	PVP01_0109300	PVP01_0109300	-4298A>T	-4299_-4298insC	-3984T>A	-3984_-3983insG	894+22T>A	894+22_894+23insG
PvP01_01_v1	444268	C	CTTTTTTTTTTT						CTTTTTTTTTTT	CTTTTTTTTTTT	CTTTTTTTTTTT				upstream_gene_variant	upstream_gene_variant	intron_variant				PVP01_0109200	PVP01_0109400	PVP01_0109300				-4307_-4306insAAAAAAAAAAA	-3976_-3975insTTTTTTTTTTT	894+30_894+31insTTTTTTTTTTT
PvP01_01_v1	444269	G	T						T	T	T				upstream_gene_variant	upstream_gene_variant	intron_variant				PVP01_0109200	PVP01_0109400	PVP01_0109300				-4307C>A	-3975G>T	894+31G>T
PvP01_01_v1	444278	T	TTTC						TTTC	TTTC	TTTC				upstream_gene_variant	upstream_gene_variant	intron_variant				PVP01_0109200	PVP01_0109400	PVP01_0109300				-4317_-4316insGAA	-3966_-3965insTTC	894+40_894+41insTTC
PvP01_01_v1	444283	C	T						T	T	T				upstream_gene_variant	upstream_gene_variant	intron_variant				PVP01_0109200	PVP01_0109400	PVP01_0109300				-4321G>A	-3961C>T	894+45C>T
PvP01_01_v1	444290	A	AGACTTGTTTAGTGCACTTTGCAG						AGACTTGTTTAGTGCACTTTGCAG	AGACTTGTTTAGTGCACTTTGCAG	AGACTTGTTTAGTGCACTTTGCAG				upstream_gene_variant	upstream_gene_variant	intron_variant				PVP01_0109200	PVP01_0109400	PVP01_0109300				-4329_-4328insCTGCAAAGTGCACTAAACAAGTC	-3954_-3953insGACTTGTTTAGTGCACTTTGCAG	894+52_894+53insGACTTGTTTAGTGCACTTTGCAG
PvP01_01_v1	444317	T	TC						TC	TC	TC				upstream_gene_variant	upstream_gene_variant	intron_variant				PVP01_0109200	PVP01_0109400	PVP01_0109300				-4356_-4355insG	-3927_-3926insC	895-58_895-57insC
PvP01_01_v1	444339	C	T						T	T	T				upstream_gene_variant	upstream_gene_variant	intron_variant				PVP01_0109200	PVP01_0109400	PVP01_0109300				-4377G>A	-3905C>T	895-36C>T
PvP01_01_v1	444361	T	A						A	A	A				upstream_gene_variant	upstream_gene_variant	intron_variant				PVP01_0109200	PVP01_0109400	PVP01_0109300				-4399A>T	-3883T>A	895-14T>A
PvP01_01_v1	444425	G	A						A	A	A				stop_gained&splice_region_variant	upstream_gene_variant	upstream_gene_variant				PVP01_0109300	PVP01_0109200	PVP01_0109400				945G>A	-4463C>T	-3819G>A				Trp315*
PvP01_01_v1	444428	A	G						G	G	G				splice_region_variant&intron_variant	upstream_gene_variant	upstream_gene_variant				PVP01_0109300	PVP01_0109200	PVP01_0109400				945+3A>G	-4466T>C	-3816A>G
PvP01_01_v1	444446	GAAGAGAA	*	G					G	G	G				upstream_gene_variant	upstream_gene_variant	intron_variant				PVP01_0109200	PVP01_0109400	PVP01_0109300				-4491_-4485delTTCTCTT	-3797_-3791delAAGAGAA	945+22_945+28delAAGAGAA
PvP01_01_v1	444451	GAAAA	*	AAAAA					AAAAA	AAAAA	AAAAA				upstream_gene_variant	upstream_gene_variant	intron_variant				PVP01_0109200	PVP01_0109400	PVP01_0109300				-4489C>T	-3793G>A	945+26G>A
PvP01_01_v1	444455	A	*	G					G	G	G				upstream_gene_variant	upstream_gene_variant	intron_variant				PVP01_0109200	PVP01_0109400	PVP01_0109300				-4493T>C	-3789A>G	945+30A>G
PvP01_01_v1	444457	CAGCGAGATGAAGAGAAAAGCAGCGAGAT	*	TAGCGAGATGAAGAGAAAAGCAGCGAGAT	CAAAGCAGCGAGAT				TAGCGAGATGAAGAGAAAAGCAGCGAGAT	CAAAGCAGCGAGAT	TAGCGAGATGAAGAGAAAAGCAGCGAGAT	CAAAGCAGCGAGAT	TAGCGAGATGAAGAGAAAAGCAGCGAGAT	CAAAGCAGCGAGAT	upstream_gene_variant	upstream_gene_variant	upstream_gene_variant	upstream_gene_variant	intron_variant	intron_variant	PVP01_0109200	PVP01_0109200	PVP01_0109400	PVP01_0109400	PVP01_0109300	PVP01_0109300	-4495G>A	-4511_-4497delTTCTCTTCATCTCGC	-3787C>T	-3785_-3771delGCGAGATGAAGAGAA	945+32C>T	945+34_945+48delGCGAGATGAAGAGAA
PvP01_01_v1	444464	AT	*	ATGAAGAGAAAAGCAGCGAGCT					ATGAAGAGAAAAGCAGCGAGCT	ATGAAGAGAAAAGCAGCGAGCT	ATGAAGAGAAAAGCAGCGAGCT				upstream_gene_variant	upstream_gene_variant	intron_variant				PVP01_0109200	PVP01_0109400	PVP01_0109300				-4504_-4503insAGCTCGCTGCTTTTCTCTTC	-3779_-3778insGAAGAGAAAAGCAGCGAGCT	945+40_945+41insGAAGAGAAAAGCAGCGAGCT
PvP01_01_v1	444466	GAAGAGAAAAGCAGCGAGATGAAGAGAAAAGCAGCGAGATGAAGAGAAAAGCAGCGAGAT	*	GAAGCAGCGAGATGAAGAGAAAAGCAGCGAGATGAAGAGAAAAGCAGCGAGAT					GAAGCAGCGAGATGAAGAGAAAAGCAGCGAGATGAAGAGAAAAGCAGCGAGAT	GAAGCAGCGAGATGAAGAGAAAAGCAGCGAGATGAAGAGAAAAGCAGCGAGAT	GAAGCAGCGAGATGAAGAGAAAAGCAGCGAGATGAAGAGAAAAGCAGCGAGAT				upstream_gene_variant	upstream_gene_variant	intron_variant				PVP01_0109200	PVP01_0109400	PVP01_0109300				-4514_-4508delCTTTTCT	-3774_-3768delAGAAAAG	945+45_945+51delAGAAAAG
PvP01_01_v1	444467	AAG	*	A					A	A	A				upstream_gene_variant	upstream_gene_variant	intron_variant				PVP01_0109200	PVP01_0109400	PVP01_0109300				-4507_-4506delCT	-3776_-3775delAG	945+43_945+44delAG
PvP01_01_v1	444469	GAGAAA	*	GAGAAAAGCAGCGAGATGAAAAGAAA					GAGAAAAGCAGCGAGATGAAAAGAAA	GAGAAAAGCAGCGAGATGAAAAGAAA	GAGAAAAGCAGCGAGATGAAAAGAAA				upstream_gene_variant	upstream_gene_variant	intron_variant				PVP01_0109200	PVP01_0109400	PVP01_0109300				-4513_-4512insTTTCTTTTCATCTCGCTGCT	-3770_-3769insAGCAGCGAGATGAAAAGAAA	945+49_945+50insAGCAGCGAGATGAAAAGAAA
PvP01_01_v1	444472	A	*	C					C	C	C				upstream_gene_variant	upstream_gene_variant	intron_variant				PVP01_0109200	PVP01_0109400	PVP01_0109300				-4510T>G	-3772A>C	945+47A>C
PvP01_01_v1	444476	G	*	T					T	T	T				upstream_gene_variant	upstream_gene_variant	intron_variant				PVP01_0109200	PVP01_0109400	PVP01_0109300				-4514C>A	-3768G>T	945+51G>T
PvP01_01_v1	444477	CAGCGAGATGAAGAGAAAAGCAGCGAGATGAAGAGAAAA	*	CAAAGCAGCGAGATGAAGAGAAAA	C				C	CAAAGCAGCGAGATGAAGAGAAAA	C	CAAAGCAGCGAGATGAAGAGAAAA	C	CAAAGCAGCGAGATGAAGAGAAAA	upstream_gene_variant	upstream_gene_variant	upstream_gene_variant	upstream_gene_variant	intron_variant	intron_variant	PVP01_0109200	PVP01_0109200	PVP01_0109400	PVP01_0109400	PVP01_0109300	PVP01_0109300	-4553_-4516delTTTTCTCTTCATCTCGCTGCTTTTCTCTTCATCTCGCT	-4531_-4517delTTCTCTTCATCTCGC	-3766_-3729delAGCGAGATGAAGAGAAAAGCAGCGAGATGAAGAGAAAA	-3765_-3751delGCGAGATGAAGAGAA	945+53_945+90delAGCGAGATGAAGAGAAAAGCAGCGAGATGAAGAGAAAA	945+54_945+68delGCGAGATGAAGAGAA
PvP01_01_v1	444480	C	*	CGAGATGAAGAGAAAAGCAGCGAGATGAAGAGAAAAGCAGCGAGATGAAGAGAAAAGCAGT					CGAGATGAAGAGAAAAGCAGCGAGATGAAGAGAAAAGCAGCGAGATGAAGAGAAAAGCAGT	CGAGATGAAGAGAAAAGCAGCGAGATGAAGAGAAAAGCAGCGAGATGAAGAGAAAAGCAGT	CGAGATGAAGAGAAAAGCAGCGAGATGAAGAGAAAAGCAGCGAGATGAAGAGAAAAGCAGT				upstream_gene_variant	upstream_gene_variant	intron_variant				PVP01_0109200	PVP01_0109400	PVP01_0109300				-4519_-4518insACTGCTTTTCTCTTCATCTCGCTGCTTTTCTCTTCATCTCGCTGCTTTTCTCTTCATCTC	-3764_-3763insGAGATGAAGAGAAAAGCAGCGAGATGAAGAGAAAAGCAGCGAGATGAAGAGAAAAGCAGT	945+55_945+56insGAGATGAAGAGAAAAGCAGCGAGATGAAGAGAAAAGCAGCGAGATGAAGAGAAAAGCAGT
PvP01_01_v1	444481	GAGATGAAGAGAAAAGCAGCGAGATGAAGAGAAAAGCAGCGAGATGAAGCAAATCGCAGCAAGATGAAGCAAATCGCAGCA	G	*	AAGATGAAGAGAAAAGCAGCGAGATGAAGAGAAAAGCAGCGAGATGAAGCAAATCGCAGCAAGATGAAGCAAATCGCAGCA				AAGATGAAGAGAAAAGCAGCGAGATGAAGAGAAAAGCAGCGAGATGAAGCAAATCGCAGCAAGATGAAGCAAATCGCAGCA	G	AAGATGAAGAGAAAAGCAGCGAGATGAAGAGAAAAGCAGCGAGATGAAGCAAATCGCAGCAAGATGAAGCAAATCGCAGCA	G	AAGATGAAGAGAAAAGCAGCGAGATGAAGAGAAAAGCAGCGAGATGAAGCAAATCGCAGCAAGATGAAGCAAATCGCAGCA	G	upstream_gene_variant	upstream_gene_variant	upstream_gene_variant	upstream_gene_variant	intron_variant	intron_variant	PVP01_0109200	PVP01_0109200	PVP01_0109400	PVP01_0109400	PVP01_0109300	PVP01_0109300	-4519C>T	-4599_-4520delTGCTGCGATTTGCTTCATCTTGCTGCGATTTGCTTCATCTCGCTGCTTTTCTCTTCATCTCGCTGCTTTTCTCTTCATCT	-3763G>A	-3762_-3683delAGATGAAGAGAAAAGCAGCGAGATGAAGAGAAAAGCAGCGAGATGAAGCAAATCGCAGCAAGATGAAGCAAATCGCAGCA	945+56G>A	945+57_945+136delAGATGAAGAGAAAAGCAGCGAGATGAAGAGAAAAGCAGCGAGATGAAGCAAATCGCAGCAAGATGAAGCAAATCGCAGCA
PvP01_01_v1	444482	A	*	G					G	G	G				upstream_gene_variant	upstream_gene_variant	intron_variant				PVP01_0109200	PVP01_0109400	PVP01_0109300				-4520T>C	-3762A>G	945+57A>G
PvP01_01_v1	444484	A	*	C	ATGAAGAGAAAAGCAGCGAGC				C	ATGAAGAGAAAAGCAGCGAGC	C	ATGAAGAGAAAAGCAGCGAGC	C	ATGAAGAGAAAAGCAGCGAGC	upstream_gene_variant	upstream_gene_variant	upstream_gene_variant	upstream_gene_variant	intron_variant	intron_variant	PVP01_0109200	PVP01_0109200	PVP01_0109400	PVP01_0109400	PVP01_0109300	PVP01_0109300	-4522T>G	-4523_-4522insGCTCGCTGCTTTTCTCTTCA	-3760A>C	-3760_-3759insTGAAGAGAAAAGCAGCGAGC	945+59A>C	945+59_945+60insTGAAGAGAAAAGCAGCGAGC
PvP01_01_v1	444485	T	*	C					C	C	C				upstream_gene_variant	upstream_gene_variant	intron_variant				PVP01_0109200	PVP01_0109400	PVP01_0109300				-4523A>G	-3759T>C	945+60T>C
PvP01_01_v1	444486	GAAGAGAAAAGCAGCGAGATGAAGAGAAAAGCAGCGAGATGAAGCAAATCGCAGCAAGATGAAGCAAATCGCAGCAAGA	*	GAAGCAGCGAGATGAAGAGAAAAGCAGCGAGATGAAGCAAATCGCAGCAAGATGAAGCAAATCGCAGCAAGA					GAAGCAGCGAGATGAAGAGAAAAGCAGCGAGATGAAGCAAATCGCAGCAAGATGAAGCAAATCGCAGCAAGA	GAAGCAGCGAGATGAAGAGAAAAGCAGCGAGATGAAGCAAATCGCAGCAAGATGAAGCAAATCGCAGCAAGA	GAAGCAGCGAGATGAAGAGAAAAGCAGCGAGATGAAGCAAATCGCAGCAAGATGAAGCAAATCGCAGCAAGA				upstream_gene_variant	upstream_gene_variant	intron_variant				PVP01_0109200	PVP01_0109400	PVP01_0109300				-4534_-4528delCTTTTCT	-3754_-3748delAGAAAAG	945+65_945+71delAGAAAAG
PvP01_01_v1	444487	AAG	A	*					A	A	A				upstream_gene_variant	upstream_gene_variant	intron_variant				PVP01_0109200	PVP01_0109400	PVP01_0109300				-4527_-4526delCT	-3756_-3755delAG	945+63_945+64delAG
PvP01_01_v1	444489	G	*	GCAAATCGCAGCA					GCAAATCGCAGCA	GCAAATCGCAGCA	GCAAATCGCAGCA				upstream_gene_variant	upstream_gene_variant	intron_variant				PVP01_0109200	PVP01_0109400	PVP01_0109300				-4528_-4527insTGCTGCGATTTG	-3755_-3754insCAAATCGCAGCA	945+64_945+65insCAAATCGCAGCA
PvP01_01_v1	444492	A	C	*	ATGAAGC				C	ATGAAGC	C	ATGAAGC	C	ATGAAGC	upstream_gene_variant	upstream_gene_variant	upstream_gene_variant	upstream_gene_variant	intron_variant	intron_variant	PVP01_0109200	PVP01_0109200	PVP01_0109400	PVP01_0109400	PVP01_0109300	PVP01_0109300	-4530T>G	-4531_-4530insGCTTCA	-3752A>C	-3752_-3751insTGAAGC	945+67A>C	945+67_945+68insTGAAGC
PvP01_01_v1	444497	CAGCGAGATGAAGAGA	*	C					C	C	C				upstream_gene_variant	upstream_gene_variant	intron_variant				PVP01_0109200	PVP01_0109400	PVP01_0109300				-4550_-4536delTCTCTTCATCTCGCT	-3746_-3732delAGCGAGATGAAGAGA	945+73_945+87delAGCGAGATGAAGAGA
PvP01_01_v1	444500	CG	*	C					C	C	C				upstream_gene_variant	upstream_gene_variant	intron_variant				PVP01_0109200	PVP01_0109400	PVP01_0109300				-4539delC	-3743delG	945+76delG
PvP01_01_v1	444501	GAGATGAAGAGAAAAGCAGCGAGATGAAGCAAATCGCAGCAAGATGAAGCAAATCGCAGCA	*	G	AAGATGAAGAGAAAAGCAGCGAGATGAAGCAAATCGCAGCAAGATGAAGCAAATCGCAGCA				AAGATGAAGAGAAAAGCAGCGAGATGAAGCAAATCGCAGCAAGATGAAGCAAATCGCAGCA	G	AAGATGAAGAGAAAAGCAGCGAGATGAAGCAAATCGCAGCAAGATGAAGCAAATCGCAGCA	G	AAGATGAAGAGAAAAGCAGCGAGATGAAGCAAATCGCAGCAAGATGAAGCAAATCGCAGCA	G	upstream_gene_variant	upstream_gene_variant	upstream_gene_variant	upstream_gene_variant	intron_variant	intron_variant	PVP01_0109200	PVP01_0109200	PVP01_0109400	PVP01_0109400	PVP01_0109300	PVP01_0109300	-4539C>T	-4599_-4540delTGCTGCGATTTGCTTCATCTTGCTGCGATTTGCTTCATCTCGCTGCTTTTCTCTTCATCT	-3743G>A	-3742_-3683delAGATGAAGAGAAAAGCAGCGAGATGAAGCAAATCGCAGCAAGATGAAGCAAATCGCAGCA	945+76G>A	945+77_945+136delAGATGAAGAGAAAAGCAGCGAGATGAAGCAAATCGCAGCAAGATGAAGCAAATCGCAGCA
PvP01_01_v1	444502	AGATGAAGAGAAAAGCAGCG	*	A					A	A	A				upstream_gene_variant	upstream_gene_variant	intron_variant				PVP01_0109200	PVP01_0109400	PVP01_0109300				-4559_-4541delCGCTGCTTTTCTCTTCATC	-3741_-3723delGATGAAGAGAAAAGCAGCG	945+78_945+96delGATGAAGAGAAAAGCAGCG
PvP01_01_v1	444504	ATGAAGAGAAAAGCAGCGAGATGAAGCAAATCGCAGCAAGATGAAGCAAATCGCAGCAAG	*	CTGAAGAGAAAAGCAGCGAGATGAAGCAAATCGCAGCAAGATGAAGCAAATCGCAGCAAG					CTGAAGAGAAAAGCAGCGAGATGAAGCAAATCGCAGCAAGATGAAGCAAATCGCAGCAAG	CTGAAGAGAAAAGCAGCGAGATGAAGCAAATCGCAGCAAGATGAAGCAAATCGCAGCAAG	CTGAAGAGAAAAGCAGCGAGATGAAGCAAATCGCAGCAAGATGAAGCAAATCGCAGCAAG				upstream_gene_variant	upstream_gene_variant	intron_variant				PVP01_0109200	PVP01_0109400	PVP01_0109300				-4542T>G	-3740A>C	945+79A>C
PvP01_01_v1	444505	T	*	A	C				A	C	A	C	A	C	upstream_gene_variant	upstream_gene_variant	upstream_gene_variant	upstream_gene_variant	intron_variant	intron_variant	PVP01_0109200	PVP01_0109200	PVP01_0109400	PVP01_0109400	PVP01_0109300	PVP01_0109300	-4543A>T	-4543A>G	-3739T>A	-3739T>C	945+80T>A	945+80T>C
PvP01_01_v1	444507	AAG	*	A					A	A	A				upstream_gene_variant	upstream_gene_variant	intron_variant				PVP01_0109200	PVP01_0109400	PVP01_0109300				-4547_-4546delCT	-3736_-3735delAG	945+83_945+84delAG
PvP01_01_v1	444509	GA	*	GCAAATCGCAGCAA					GCAAATCGCAGCAA	GCAAATCGCAGCAA	GCAAATCGCAGCAA				upstream_gene_variant	upstream_gene_variant	intron_variant				PVP01_0109200	PVP01_0109400	PVP01_0109300				-4548_-4547insTGCTGCGATTTG	-3735_-3734insCAAATCGCAGCA	945+84_945+85insCAAATCGCAGCA
PvP01_01_v1	444512	A	*	ATGAAGC	C				C	ATGAAGC	C	ATGAAGC	C	ATGAAGC	upstream_gene_variant	upstream_gene_variant	upstream_gene_variant	upstream_gene_variant	intron_variant	intron_variant	PVP01_0109200	PVP01_0109200	PVP01_0109400	PVP01_0109400	PVP01_0109300	PVP01_0109300	-4550T>G	-4551_-4550insGCTTCA	-3732A>C	-3732_-3731insTGAAGC	945+87A>C	945+87_945+88insTGAAGC
PvP01_01_v1	444516	G	*	GCAGCGAGATGAAGAGAAAAGCAGCGAGATGAAGAGAAAAA					GCAGCGAGATGAAGAGAAAAGCAGCGAGATGAAGAGAAAAA	GCAGCGAGATGAAGAGAAAAGCAGCGAGATGAAGAGAAAAA	GCAGCGAGATGAAGAGAAAAGCAGCGAGATGAAGAGAAAAA				upstream_gene_variant	upstream_gene_variant	intron_variant				PVP01_0109200	PVP01_0109400	PVP01_0109300				-4555_-4554insTTTTTCTCTTCATCTCGCTGCTTTTCTCTTCATCTCGCTG	-3728_-3727insCAGCGAGATGAAGAGAAAAGCAGCGAGATGAAGAGAAAAA	945+91_945+92insCAGCGAGATGAAGAGAAAAGCAGCGAGATGAAGAGAAAAA
PvP01_01_v1	444522	A	*	G					G	G	G				upstream_gene_variant	upstream_gene_variant	intron_variant				PVP01_0109200	PVP01_0109400	PVP01_0109300				-4560T>C	-3722A>G	945+97A>G
PvP01_01_v1	444526	GAAGCAAATCGCAGCAAGA	GAAGAGAAAAGCAAATCGCAGCAAGA	*					GAAGAGAAAAGCAAATCGCAGCAAGA	GAAGAGAAAAGCAAATCGCAGCAAGA	GAAGAGAAAAGCAAATCGCAGCAAGA				upstream_gene_variant	upstream_gene_variant	intron_variant				PVP01_0109200	PVP01_0109400	PVP01_0109300				-4568_-4567insCTTTTCT	-3715_-3714insAGAAAAG	945+104_945+105insAGAAAAG
PvP01_01_v1	444527	A	*	AAG					AAG	AAG	AAG				upstream_gene_variant	upstream_gene_variant	intron_variant				PVP01_0109200	PVP01_0109400	PVP01_0109300				-4566_-4565insCT	-3717_-3716insAG	945+102_945+103insAG
PvP01_01_v1	444529	GCAAATCGCAGCAAGATGAA	*	GAGATGAA					GAGATGAA	GAGATGAA	GAGATGAA				upstream_gene_variant	upstream_gene_variant	intron_variant				PVP01_0109200	PVP01_0109400	PVP01_0109300				-4579_-4568delTGCTGCGATTTG	-3714_-3703delCAAATCGCAGCA	945+105_945+116delCAAATCGCAGCA
PvP01_01_v1	444530	CAAATCGCAGCAAGAT	*	AAAATCGCAGCAAGAT	CAGCGAGATGAAGAGAAAATCGCAGCAAGAT				AAAATCGCAGCAAGAT	CAGCGAGATGAAGAGAAAATCGCAGCAAGAT	AAAATCGCAGCAAGAT	CAGCGAGATGAAGAGAAAATCGCAGCAAGAT	AAAATCGCAGCAAGAT	CAGCGAGATGAAGAGAAAATCGCAGCAAGAT	upstream_gene_variant	upstream_gene_variant	upstream_gene_variant	upstream_gene_variant	intron_variant	intron_variant	PVP01_0109200	PVP01_0109200	PVP01_0109400	PVP01_0109400	PVP01_0109300	PVP01_0109300	-4568G>T	-4570_-4569insTTCTCTTCATCTCGC	-3714C>A	-3713_-3712insGCGAGATGAAGAGAA	945+105C>A	945+106_945+107insGCGAGATGAAGAGAA
PvP01_01_v1	444531	A	*	G					G	G	G				upstream_gene_variant	upstream_gene_variant	intron_variant				PVP01_0109200	PVP01_0109400	PVP01_0109300				-4569T>C	-3713A>G	945+106A>G
PvP01_01_v1	444533	ATCGC	*	AGC					AGC	AGC	AGC				upstream_gene_variant	upstream_gene_variant	intron_variant				PVP01_0109200	PVP01_0109400	PVP01_0109300				-4573_-4572delGA	-3710_-3709delTC	945+109_945+110delTC
PvP01_01_v1	444535	CGCAGCAAGATGAAGCAAAT	*	CAGCGAGATGAAGAGAAAAGCAGCAAGATGAAGCAAAT	CAGCGAGATGAAGAGAAAAGCAGCGAGATGAAGAGAAAAGCAGCAAGATGAAGCAAAT				CAGCGAGATGAAGAGAAAAGCAGCAAGATGAAGCAAAT	CAGCGAGATGAAGAGAAAAGCAGCGAGATGAAGAGAAAAGCAGCAAGATGAAGCAAAT	CAGCGAGATGAAGAGAAAAGCAGCAAGATGAAGCAAAT	CAGCGAGATGAAGAGAAAAGCAGCGAGATGAAGAGAAAAGCAGCAAGATGAAGCAAAT	CAGCGAGATGAAGAGAAAAGCAGCAAGATGAAGCAAAT	CAGCGAGATGAAGAGAAAAGCAGCGAGATGAAGAGAAAAGCAGCAAGATGAAGCAAAT	upstream_gene_variant	upstream_gene_variant	upstream_gene_variant	upstream_gene_variant	intron_variant	intron_variant	PVP01_0109200	PVP01_0109200	PVP01_0109400	PVP01_0109400	PVP01_0109300	PVP01_0109300	-4574_-4573insTTTTCTCTTCATCTCGCT	-4574_-4573insTTTTCTCTTCATCTCGCTGCTTTTCTCTTCATCTCGCT	-3709_-3708insAGCGAGATGAAGAGAAAA	-3709_-3708insAGCGAGATGAAGAGAAAAGCAGCGAGATGAAGAGAAAA	945+110_945+111insAGCGAGATGAAGAGAAAA	945+110_945+111insAGCGAGATGAAGAGAAAAGCAGCGAGATGAAGAGAAAA
PvP01_01_v1	444537	CA	*	C					C	C	C				upstream_gene_variant	upstream_gene_variant	intron_variant				PVP01_0109200	PVP01_0109400	PVP01_0109300				-4576delT	-3706delA	945+113delA
PvP01_01_v1	444538	AGCAAGATGAAGCAAATCG	*	A	AGCAAGATGAAGCAAATCGCGGCAAGATGAAGCAAATCG				A	AGCAAGATGAAGCAAATCGCGGCAAGATGAAGCAAATCG	A	AGCAAGATGAAGCAAATCGCGGCAAGATGAAGCAAATCG	A	AGCAAGATGAAGCAAATCGCGGCAAGATGAAGCAAATCG	upstream_gene_variant	upstream_gene_variant	upstream_gene_variant	upstream_gene_variant	intron_variant	intron_variant	PVP01_0109200	PVP01_0109200	PVP01_0109400	PVP01_0109400	PVP01_0109300	PVP01_0109300	-4594_-4577delCGATTTGCTTCATCTTGC	-4595_-4594insCGATTTGCTTCATCTTGCCG	-3705_-3688delGCAAGATGAAGCAAATCG	-3688_-3687insCGGCAAGATGAAGCAAATCG	945+114_945+131delGCAAGATGAAGCAAATCG	945+131_945+132insCGGCAAGATGAAGCAAATCG
PvP01_01_v1	444540	CAAGA	*	CGAAGA	CGA				CGAAGA	CGA	CGAAGA	CGA	CGAAGA	CGA	upstream_gene_variant	upstream_gene_variant	upstream_gene_variant	upstream_gene_variant	intron_variant	intron_variant	PVP01_0109200	PVP01_0109200	PVP01_0109400	PVP01_0109400	PVP01_0109300	PVP01_0109300	-4579_-4578insC	-4580_-4579delTT	-3704_-3703insG	-3703_-3702delAA	945+115_945+116insG	945+116_945+117delAA
PvP01_01_v1	444543	GATGAAGCAAATCGCAGCAAGATGAAGCAAATCGCAGCA	*	GAGATGAAGCAAATCGCAGCA					GAGATGAAGCAAATCGCAGCA	GAGATGAAGCAAATCGCAGCA	GAGATGAAGCAAATCGCAGCA				upstream_gene_variant	upstream_gene_variant	intron_variant				PVP01_0109200	PVP01_0109400	PVP01_0109300				-4600_-4583delTTGCTGCGATTTGCTTCA	-3699_-3682delTGAAGCAAATCGCAGCAA	945+120_945+137delTGAAGCAAATCGCAGCAA
PvP01_01_v1	444544	ATGAAGC	*	A	TTGAAGC				TTGAAGC	A	TTGAAGC	A	TTGAAGC	A	upstream_gene_variant	upstream_gene_variant	upstream_gene_variant	upstream_gene_variant	intron_variant	intron_variant	PVP01_0109200	PVP01_0109200	PVP01_0109400	PVP01_0109400	PVP01_0109300	PVP01_0109300	-4582T>A	-4588_-4583delGCTTCA	-3700A>T	-3699_-3694delTGAAGC	945+119A>T	945+120_945+125delTGAAGC
PvP01_01_v1	444546	GAAGCAAATCGCAGCAAGATGAAGCAAATCGCAGCAA	*	GAAGAGAAAAGCAAATCGCAGCAAGATGAAGCAAATCGCAGCAA					GAAGAGAAAAGCAAATCGCAGCAAGATGAAGCAAATCGCAGCAA	GAAGAGAAAAGCAAATCGCAGCAAGATGAAGCAAATCGCAGCAA	GAAGAGAAAAGCAAATCGCAGCAAGATGAAGCAAATCGCAGCAA				upstream_gene_variant	upstream_gene_variant	intron_variant				PVP01_0109200	PVP01_0109400	PVP01_0109300				-4588_-4587insCTTTTCT	-3695_-3694insAGAAAAG	945+124_945+125insAGAAAAG
PvP01_01_v1	444547	A	*	AAG					AAG	AAG	AAG				upstream_gene_variant	upstream_gene_variant	intron_variant				PVP01_0109200	PVP01_0109400	PVP01_0109300				-4586_-4585insCT	-3697_-3696insAG	945+122_945+123insAG
PvP01_01_v1	444550	C	*	A	CAGCGAGATGAAGAGA				A	CAGCGAGATGAAGAGA	A	CAGCGAGATGAAGAGA	A	CAGCGAGATGAAGAGA	upstream_gene_variant	upstream_gene_variant	upstream_gene_variant	upstream_gene_variant	intron_variant	intron_variant	PVP01_0109200	PVP01_0109200	PVP01_0109400	PVP01_0109400	PVP01_0109300	PVP01_0109300	-4588G>T	-4589_-4588insTCTCTTCATCTCGCT	-3694C>A	-3694_-3693insAGCGAGATGAAGAGA	945+125C>A	945+125_945+126insAGCGAGATGAAGAGA
PvP01_01_v1	444551	AAATCGCAGCAAGATGAAG	*	GAATCGCAGCAAGATGAAG					GAATCGCAGCAAGATGAAG	GAATCGCAGCAAGATGAAG	GAATCGCAGCAAGATGAAG				upstream_gene_variant	upstream_gene_variant	intron_variant				PVP01_0109200	PVP01_0109400	PVP01_0109300				-4589T>C	-3693A>G	945+126A>G
PvP01_01_v1	444553	ATCGCAGCAAGATGAAGCAAATC	AGCAGCAAGATGAAGCAAATC	*	ATCGCAGCAAGATGAAGCAAATCGCAGCAAGATGAAGCAATTCGCAGCAAGATGAAGCAAATC				AGCAGCAAGATGAAGCAAATC	ATCGCAGCAAGATGAAGCAAATCGCAGCAAGATGAAGCAATTCGCAGCAAGATGAAGCAAATC	AGCAGCAAGATGAAGCAAATC	ATCGCAGCAAGATGAAGCAAATCGCAGCAAGATGAAGCAATTCGCAGCAAGATGAAGCAAATC	AGCAGCAAGATGAAGCAAATC	ATCGCAGCAAGATGAAGCAAATCGCAGCAAGATGAAGCAATTCGCAGCAAGATGAAGCAAATC	upstream_gene_variant	upstream_gene_variant	upstream_gene_variant	upstream_gene_variant	intron_variant	intron_variant	PVP01_0109200	PVP01_0109200	PVP01_0109400	PVP01_0109400	PVP01_0109300	PVP01_0109300	-4593_-4592delGA	-4614_-4613insGATTTGCTTCATCTTGCTGCGAATTGCTTCATCTTGCTGC	-3690_-3689delTC	-3669_-3668insGCAGCAAGATGAAGCAATTCGCAGCAAGATGAAGCAAATC	945+129_945+130delTC	945+150_945+151insGCAGCAAGATGAAGCAATTCGCAGCAAGATGAAGCAAATC
PvP01_01_v1	444554	T	*	A					A	A	A				upstream_gene_variant	upstream_gene_variant	intron_variant				PVP01_0109200	PVP01_0109400	PVP01_0109300				-4592A>T	-3690T>A	945+129T>A
PvP01_01_v1	444555	C	*	G					G	G	G				upstream_gene_variant	upstream_gene_variant	intron_variant				PVP01_0109200	PVP01_0109400	PVP01_0109300				-4593G>C	-3689C>G	945+130C>G
PvP01_01_v1	444558	AGC	*	A					A	A	A				upstream_gene_variant	upstream_gene_variant	intron_variant				PVP01_0109200	PVP01_0109400	PVP01_0109300				-4598_-4597delGC	-3685_-3684delGC	945+134_945+135delGC
PvP01_01_v1	444561	AAGATGAAGCAAATCGCAGCAAGATGAAGCAAATCGCAG	*	A	GAGATGAAGCAAATCGCAGCAAGATGAAGCAAATCGCAG				GAGATGAAGCAAATCGCAGCAAGATGAAGCAAATCGCAG	A	GAGATGAAGCAAATCGCAGCAAGATGAAGCAAATCGCAG	A	GAGATGAAGCAAATCGCAGCAAGATGAAGCAAATCGCAG	A	upstream_gene_variant	upstream_gene_variant	upstream_gene_variant	upstream_gene_variant	intron_variant	intron_variant	PVP01_0109200	PVP01_0109200	PVP01_0109400	PVP01_0109400	PVP01_0109300	PVP01_0109300	-4599T>C	-4637_-4600delCTGCGATTTGCTTCATCTTGCTGCGATTTGCTTCATCT	-3683A>G	-3682_-3645delAGATGAAGCAAATCGCAGCAAGATGAAGCAAATCGCAG	945+136A>G	945+137_946-142delAGATGAAGCAAATCGCAGCAAGATGAAGCAAATCGCAG
PvP01_01_v1	444568	AGCAAATCGCAGCAAGATGAAGCAAATCGCAGCAAGATGAG	*	A					A	A	A				upstream_gene_variant	upstream_gene_variant	intron_variant				PVP01_0109200	PVP01_0109400	PVP01_0109300				-4646_-4607delCTCATCTTGCTGCGATTTGCTTCATCTTGCTGCGATTTGC	-3675_-3636delGCAAATCGCAGCAAGATGAAGCAAATCGCAGCAAGATGAG	945+144_946-133delGCAAATCGCAGCAAGATGAAGCAAATCGCAGCAAGATGAG
PvP01_01_v1	444578	AGC	*	A	AACAATATGAGGC				AACAATATGAGGC	A	AACAATATGAGGC	A	AACAATATGAGGC	A	upstream_gene_variant	upstream_gene_variant	upstream_gene_variant	upstream_gene_variant	intron_variant	intron_variant	PVP01_0109200	PVP01_0109200	PVP01_0109400	PVP01_0109400	PVP01_0109300	PVP01_0109300	-4617_-4616insCTCATATTGT	-4618_-4617delGC	-3666_-3665insACAATATGAG	-3665_-3664delGC	945+153_945+154insACAATATGAG	945+154_945+155delGC
PvP01_01_v1	444579	G	*	A					A	A	A				upstream_gene_variant	upstream_gene_variant	intron_variant				PVP01_0109200	PVP01_0109400	PVP01_0109300				-4617C>T	-3665G>A	945+154G>A
PvP01_01_v1	444581	AAGATGAAGCAAATCGCAG	*	GAGATGAAGCAAATCGCAG	A				GAGATGAAGCAAATCGCAG	A	GAGATGAAGCAAATCGCAG	A	GAGATGAAGCAAATCGCAG	A	upstream_gene_variant	upstream_gene_variant	upstream_gene_variant	upstream_gene_variant	intron_variant	intron_variant	PVP01_0109200	PVP01_0109200	PVP01_0109400	PVP01_0109400	PVP01_0109300	PVP01_0109300	-4619T>C	-4637_-4620delCTGCGATTTGCTTCATCT	-3663A>G	-3662_-3645delAGATGAAGCAAATCGCAG	945+156A>G	945+157_946-142delAGATGAAGCAAATCGCAG
PvP01_01_v1	444582	AGATGAAGCAAATCGCAG	*	AATCGATGAAGCAAATCGCAG					AATCGATGAAGCAAATCGCAG	AATCGATGAAGCAAATCGCAG	AATCGATGAAGCAAATCGCAG				upstream_gene_variant	upstream_gene_variant	intron_variant				PVP01_0109200	PVP01_0109400	PVP01_0109300				-4621_-4620insGAT	-3662_-3661insATC	945+157_945+158insATC
PvP01_01_v1	444583	G	*	T	GCAACAAT				T	GCAACAAT	T	GCAACAAT	T	GCAACAAT	upstream_gene_variant	upstream_gene_variant	upstream_gene_variant	upstream_gene_variant	intron_variant	intron_variant	PVP01_0109200	PVP01_0109200	PVP01_0109400	PVP01_0109400	PVP01_0109300	PVP01_0109300	-4621C>A	-4622_-4621insATTGTTG	-3661G>T	-3661_-3660insCAACAAT	945+158G>T	945+158_946-157insCAACAAT
PvP01_01_v1	444592	A	*	AATCGCAGCAAGATGAAGCAAATCGCAGCAAGATGAAGCAC					AATCGCAGCAAGATGAAGCAAATCGCAGCAAGATGAAGCAC	AATCGCAGCAAGATGAAGCAAATCGCAGCAAGATGAAGCAC	AATCGCAGCAAGATGAAGCAAATCGCAGCAAGATGAAGCAC				upstream_gene_variant	upstream_gene_variant	intron_variant				PVP01_0109200	PVP01_0109400	PVP01_0109300				-4631_-4630insGTGCTTCATCTTGCTGCGATTTGCTTCATCTTGCTGCGAT	-3652_-3651insATCGCAGCAAGATGAAGCAAATCGCAGCAAGATGAAGCAC	946-149_946-148insATCGCAGCAAGATGAAGCAAATCGCAGCAAGATGAAGCAC
PvP01_01_v1	444598	A	AACAATATGAG	*					AACAATATGAG	AACAATATGAG	AACAATATGAG				upstream_gene_variant	upstream_gene_variant	intron_variant				PVP01_0109200	PVP01_0109400	PVP01_0109300				-4637_-4636insCTCATATTGT	-3646_-3645insACAATATGAG	946-143_946-142insACAATATGAG
PvP01_01_v1	444599	G	A	*					A	A	A				upstream_gene_variant	upstream_gene_variant	intron_variant				PVP01_0109200	PVP01_0109400	PVP01_0109300				-4637C>T	-3645G>A	946-142G>A
PvP01_01_v1	444606	G	*	GA					GA	GA	GA				upstream_gene_variant	upstream_gene_variant	intron_variant				PVP01_0109200	PVP01_0109400	PVP01_0109300				-4645_-4644insT	-3638_-3637insA	946-135_946-134insA
PvP01_01_v1	444619	A	G						G	G	G				upstream_gene_variant	upstream_gene_variant	intron_variant				PVP01_0109200	PVP01_0109400	PVP01_0109300				-4657T>C	-3625A>G	946-122A>G
PvP01_01_v1	444623	T	G						G	G	G				upstream_gene_variant	upstream_gene_variant	intron_variant				PVP01_0109200	PVP01_0109400	PVP01_0109300				-4661A>C	-3621T>G	946-118T>G
PvP01_01_v1	444627	A	G						G	G	G				upstream_gene_variant	upstream_gene_variant	intron_variant				PVP01_0109200	PVP01_0109400	PVP01_0109300				-4665T>C	-3617A>G	946-114A>G
PvP01_01_v1	444634	C	T						T	T	T				upstream_gene_variant	upstream_gene_variant	intron_variant				PVP01_0109200	PVP01_0109400	PVP01_0109300				-4672G>A	-3610C>T	946-107C>T
PvP01_01_v1	444729	C	T						T	T	T				upstream_gene_variant	upstream_gene_variant	intron_variant				PVP01_0109200	PVP01_0109400	PVP01_0109300				-4767G>A	-3515C>T	946-12C>T
PvP01_01_v1	444798	G	T						T	T	T				splice_donor_variant&intron_variant	upstream_gene_variant	upstream_gene_variant				PVP01_0109300	PVP01_0109200	PVP01_0109400				1002+1G>T	-4836C>A	-3446G>T
PvP01_01_v1	444801	A	T						T	T	T				splice_region_variant&intron_variant	upstream_gene_variant	upstream_gene_variant				PVP01_0109300	PVP01_0109200	PVP01_0109400				1002+4A>T	-4839T>A	-3443A>T
PvP01_01_v1	444850	C	T						T	T	T				upstream_gene_variant	upstream_gene_variant	intron_variant				PVP01_0109200	PVP01_0109400	PVP01_0109300				-4888G>A	-3394C>T	1002+53C>T
PvP01_01_v1	444874	T	C						C	C	C				upstream_gene_variant	upstream_gene_variant	intron_variant				PVP01_0109200	PVP01_0109400	PVP01_0109300				-4912A>G	-3370T>C	1002+77T>C
PvP01_01_v1	444885	C	G						G	G	G				upstream_gene_variant	upstream_gene_variant	intron_variant				PVP01_0109200	PVP01_0109400	PVP01_0109300				-4923G>C	-3359C>G	1002+88C>G
PvP01_01_v1	444890	T	A						A	A	A				upstream_gene_variant	upstream_gene_variant	intron_variant				PVP01_0109200	PVP01_0109400	PVP01_0109300				-4928A>T	-3354T>A	1003-83T>A
PvP01_01_v1	444891	G	GGCTGGTGGGTC						GGCTGGTGGGTC	GGCTGGTGGGTC	GGCTGGTGGGTC				upstream_gene_variant	upstream_gene_variant	intron_variant				PVP01_0109200	PVP01_0109400	PVP01_0109300				-4930_-4929insGACCCACCAGC	-3353_-3352insGCTGGTGGGTC	1003-82_1003-81insGCTGGTGGGTC
PvP01_01_v1	444927	G	A						A	A	A				upstream_gene_variant	upstream_gene_variant	intron_variant				PVP01_0109200	PVP01_0109400	PVP01_0109300				-4965C>T	-3317G>A	1003-46G>A
PvP01_01_v1	444949	CT	C	CTT					C	CTT	C	CTT	C	CTT	upstream_gene_variant	upstream_gene_variant	upstream_gene_variant	upstream_gene_variant	intron_variant	intron_variant	PVP01_0109200	PVP01_0109200	PVP01_0109400	PVP01_0109400	PVP01_0109300	PVP01_0109300	-4988delA	-4989_-4988insA	-3294delT	-3294_-3293insT	1003-23delT	1003-23_1003-22insT
PvP01_01_v1	445071	G	GAATTTGAACGAAATTGA						GAATTTGAACGAAATTGA	GAATTTGAACGAAATTGA					splice_region_variant&intron_variant	upstream_gene_variant					PVP01_0109300	PVP01_0109400					1095+6_1095+7insAATTTGAACGAAATTGA	-3173_-3172insAATTTGAACGAAATTGA
PvP01_01_v1	445074	C	CATTAAACACCCG						CATTAAACACCCG	CATTAAACACCCG					upstream_gene_variant	intron_variant					PVP01_0109400	PVP01_0109300					-3170_-3169insATTAAACACCCG	1095+9_1095+10insATTAAACACCCG
PvP01_01_v1	445078	C	G						G	G					upstream_gene_variant	intron_variant					PVP01_0109400	PVP01_0109300					-3166C>G	1095+13C>G
PvP01_01_v1	445093	G	GATTGCACTCCTCCTTTTTTTTTCCCCTA						GATTGCACTCCTCCTTTTTTTTTCCCCTA	GATTGCACTCCTCCTTTTTTTTTCCCCTA					upstream_gene_variant	intron_variant					PVP01_0109400	PVP01_0109300					-3151_-3150insATTGCACTCCTCCTTTTTTTTTCCCCTA	1095+28_1095+29insATTGCACTCCTCCTTTTTTTTTCCCCTA
PvP01_01_v1	445099	ACTC	A						A	A					upstream_gene_variant	intron_variant					PVP01_0109400	PVP01_0109300					-3144_-3142delCTC	1095+35_1095+37delCTC
PvP01_01_v1	445102	CCTCCTTTTTTTTTCCCCTAATTGCA	*	C	CCTCCTTTTTTTTTCCCCTAATTGCACTCCTTTTTTTTTCCCCTAATTGCA				C	CCTCCTTTTTTTTTCCCCTAATTGCACTCCTTTTTTTTTCCCCTAATTGCA	C	CCTCCTTTTTTTTTCCCCTAATTGCACTCCTTTTTTTTTCCCCTAATTGCA			upstream_gene_variant	upstream_gene_variant	intron_variant	intron_variant			PVP01_0109400	PVP01_0109400	PVP01_0109300	PVP01_0109300			-3141_-3117delCTCCTTTTTTTTTCCCCTAATTGCA	-3117_-3116insCTCCTTTTTTTTTCCCCTAATTGCA	1095+38_1096-53delCTCCTTTTTTTTTCCCCTAATTGCA	1096-53_1096-52insCTCCTTTTTTTTTCCCCTAATTGCA
PvP01_01_v1	445121	A	T	*					T	T					upstream_gene_variant	intron_variant					PVP01_0109400	PVP01_0109300					-3123A>T	1095+56A>T
PvP01_01_v1	445125	GCACTCCTTTTTTT	*	TCACTCCTTTTTTT					TCACTCCTTTTTTT	TCACTCCTTTTTTT					upstream_gene_variant	intron_variant					PVP01_0109400	PVP01_0109300					-3119G>T	1096-55G>T
PvP01_01_v1	445127	A	*	ACTC					ACTC	ACTC					upstream_gene_variant	intron_variant					PVP01_0109400	PVP01_0109300					-3117_-3116insCTC	1096-53_1096-52insCTC
PvP01_01_v1	445230	G	A						A	A					splice_region_variant&intron_variant	upstream_gene_variant					PVP01_0109300	PVP01_0109400					1140+6G>A	-3014G>A
PvP01_01_v1	445279	C	T						T	T					upstream_gene_variant	intron_variant					PVP01_0109400	PVP01_0109300					-2965C>T	1140+55C>T
PvP01_01_v1	445296	T	C						C	C					upstream_gene_variant	intron_variant					PVP01_0109400	PVP01_0109300					-2948T>C	1141-65T>C
PvP01_01_v1	445299	G	A						A	A					upstream_gene_variant	intron_variant					PVP01_0109400	PVP01_0109300					-2945G>A	1141-62G>A
PvP01_01_v1	445306	CATTTATTTATTT	CATTTATTT	CATTT	CATTTATTTATTTATTT	CATTTATTTATTTATTTATTT	C		C	CATTT	CATTTATTT	CATTTATTTATTTATTT	CATTTATTTATTTATTTATTT	C	upstream_gene_variant	upstream_gene_variant	upstream_gene_variant	upstream_gene_variant	upstream_gene_variant	intron_variant	PVP01_0109400	PVP01_0109400	PVP01_0109400	PVP01_0109400	PVP01_0109400	PVP01_0109300	-2937_-2926delATTTATTTATTT	-2933_-2926delATTTATTT	-2929_-2926delATTT	-2926_-2925insATTT	-2926_-2925insATTTATTT	1141-54_1141-43delATTTATTTATTT
PvP01_01_v1	445318	TATTTATTTA	*	TTTTATTTA	TTTTA				TTTTATTTA	TTTTA	TTTTATTTA	TTTTA			upstream_gene_variant	upstream_gene_variant	intron_variant	intron_variant			PVP01_0109400	PVP01_0109400	PVP01_0109300	PVP01_0109300			-2925delA	-2925_-2921delATTTA	1141-42delA	1141-42_1141-38delATTTA
PvP01_01_v1	445319	ATTTATTTATTTT	ATTT	*					ATTT	ATTT					upstream_gene_variant	intron_variant					PVP01_0109400	PVP01_0109300					-2921_-2913delATTTATTTT	1141-38_1141-30delATTTATTTT
PvP01_01_v1	445320	TTTATTTA	TTTTA	*					TTTTA	TTTTA					upstream_gene_variant	intron_variant					PVP01_0109400	PVP01_0109300					-2921_-2919delATT	1141-38_1141-36delATT
PvP01_01_v1	445322	TATTTA	*	T	TTTTA				TTTTA	T	TTTTA	T			upstream_gene_variant	upstream_gene_variant	intron_variant	intron_variant			PVP01_0109400	PVP01_0109400	PVP01_0109300	PVP01_0109300			-2921delA	-2921_-2917delATTTA	1141-38delA	1141-38_1141-34delATTTA
PvP01_01_v1	445323	ATTTATTTTTTTT	*	TTTTATTTTTTTT	ATTTTTT	ATTTTTTT	ATTT	ATTTT	TTTTATTTTTTTT	ATTTTTTT	ATTTTTT	ATTTT	ATTT	TTTTATTTTTTTT	upstream_gene_variant	upstream_gene_variant	upstream_gene_variant	upstream_gene_variant	upstream_gene_variant	intron_variant	PVP01_0109400	PVP01_0109400	PVP01_0109400	PVP01_0109400	PVP01_0109400	PVP01_0109300	-2921A>T	-2917_-2913delATTTT	-2917_-2912delATTTTT	-2917_-2910delATTTTTTT	-2917_-2909delATTTTTTTT	1141-38A>T
PvP01_01_v1	445327	ATTTTTTTTT	*	TTTTTTTTTT	ATTTTTTTT	ATTTT	ATTTTT	AT	TTTTTTTTTT	AT	ATTTT	ATTTTT	ATTTTTTTT	TTTTTTTTTT	upstream_gene_variant	upstream_gene_variant	upstream_gene_variant	upstream_gene_variant	upstream_gene_variant	intron_variant	PVP01_0109400	PVP01_0109400	PVP01_0109400	PVP01_0109400	PVP01_0109400	PVP01_0109300	-2917A>T	-2915_-2908delTTTTTTTT	-2912_-2908delTTTTT	-2911_-2908delTTTT	-2908delT	1141-34A>T
PvP01_01_v1	445333	T	*	A					A	A					upstream_gene_variant	intron_variant					PVP01_0109400	PVP01_0109300					-2911T>A	1141-28T>A
PvP01_01_v1	445335	T	*	A					A	A					upstream_gene_variant	intron_variant					PVP01_0109400	PVP01_0109300					-2909T>A	1141-26T>A
PvP01_01_v1	445337	T	G						G	G					upstream_gene_variant	intron_variant					PVP01_0109400	PVP01_0109300					-2907T>G	1141-24T>G
PvP01_01_v1	445341	TTTC	T						T	T					upstream_gene_variant	intron_variant					PVP01_0109400	PVP01_0109300					-2902_-2900delTTC	1141-19_1141-17delTTC
PvP01_01_v1	445348	T	TC						TC	TC					upstream_gene_variant	intron_variant					PVP01_0109400	PVP01_0109300					-2896_-2895insC	1141-13_1141-12insC
PvP01_01_v1	445358	C	T						T	T					splice_region_variant&intron_variant	upstream_gene_variant					PVP01_0109300	PVP01_0109400					1141-3C>T	-2886C>T
PvP01_01_v1	445424	G	GGGATACTCTCGTTGGAGACAAAGC						GGGATACTCTCGTTGGAGACAAAGC	GGGATACTCTCGTTGGAGACAAAGC					upstream_gene_variant	intron_variant					PVP01_0109400	PVP01_0109300					-2820_-2819insGGATACTCTCGTTGGAGACAAAGC	1195+9_1195+10insGGATACTCTCGTTGGAGACAAAGC
PvP01_01_v1	445425	C	CTCT						CTCT	CTCT					upstream_gene_variant	intron_variant					PVP01_0109400	PVP01_0109300					-2819_-2818insTCT	1195+10_1195+11insTCT
PvP01_01_v1	445429	C	T						T	T					upstream_gene_variant	intron_variant					PVP01_0109400	PVP01_0109300					-2815C>T	1195+14C>T
PvP01_01_v1	445435	TCCACGCGGGGGTGAATTGCG	T						T	T					upstream_gene_variant	intron_variant					PVP01_0109400	PVP01_0109300					-2808_-2789delCCACGCGGGGGTGAATTGCG	1195+21_1195+40delCCACGCGGGGGTGAATTGCG
PvP01_01_v1	445438	A	C	*					C	C					upstream_gene_variant	intron_variant					PVP01_0109400	PVP01_0109300					-2806A>C	1195+23A>C
PvP01_01_v1	445457	C	T	*					T	T					upstream_gene_variant	intron_variant					PVP01_0109400	PVP01_0109300					-2787C>T	1195+42C>T
PvP01_01_v1	445458	A	T	*	ACCCC				T	ACCCC	T	ACCCC			upstream_gene_variant	upstream_gene_variant	intron_variant	intron_variant			PVP01_0109400	PVP01_0109400	PVP01_0109300	PVP01_0109300			-2786A>T	-2786_-2785insCCCC	1195+43A>T	1195+43_1195+44insCCCC
PvP01_01_v1	445460	G	A						A	A					upstream_gene_variant	intron_variant					PVP01_0109400	PVP01_0109300					-2784G>A	1195+45G>A
PvP01_01_v1	445463	T	G						G	G					upstream_gene_variant	intron_variant					PVP01_0109400	PVP01_0109300					-2781T>G	1195+48T>G
PvP01_01_v1	445492	A	C						C	C					upstream_gene_variant	intron_variant					PVP01_0109400	PVP01_0109300					-2752A>C	1196-62A>C
PvP01_01_v1	445517	G	A						A	A					upstream_gene_variant	intron_variant					PVP01_0109400	PVP01_0109300					-2727G>A	1196-37G>A
PvP01_01_v1	445524	C	T						T	T					upstream_gene_variant	intron_variant					PVP01_0109400	PVP01_0109300					-2720C>T	1196-30C>T
PvP01_01_v1	445526	G	C						C	C					upstream_gene_variant	intron_variant					PVP01_0109400	PVP01_0109300					-2718G>C	1196-28G>C
PvP01_01_v1	445532	C	A						A	A					upstream_gene_variant	intron_variant					PVP01_0109400	PVP01_0109300					-2712C>A	1196-22C>A
PvP01_01_v1	445575	GCAA	G						G	G					conservative_inframe_deletion	upstream_gene_variant					PVP01_0109300	PVP01_0109400					1219_1221delAAC	-2668_-2666delCAA					Asn407del
PvP01_01_v1	445644	G	A						A	A	A				upstream_gene_variant	downstream_gene_variant	intergenic_region				PVP01_0109400	PVP01_0109300	PVP01_0109300-PVP01_0109400				-2600G>A	*11G>A	445644G>A
PvP01_01_v1	445669	C	T						T	T	T				upstream_gene_variant	downstream_gene_variant	intergenic_region				PVP01_0109400	PVP01_0109300	PVP01_0109300-PVP01_0109400				-2575C>T	*36C>T	445669C>T
