# Supplementary material for: Novel highly-multiplexed AmpliSeq targeted assay for Plasmodium vivax genetic surveillance use cases at multiple geographical scales
Source: Front Cell Infect Microbiol. 2022 Aug 11;12:953187. doi: 10.3389/fcimb.2022.953187 (PMC9403277; doi:10.3389/fcimb.2022.953187)
Supplement: Supplementary file 5 [file Table_5.xlsx]

## Sheet: AmpliSeq_vs_WGS
Comparisons WGS vs AmpliSeq				WGS			Discordance AmpliSeq vs WGS
AmpliSeq							All sites	Homozygous sites only
ID	Country	coverage	% missing	INDV	N_SITES	MEAN_DEPTH	% discordance	% discordance
15012479	Eritrea	482.561	0.02292	HJMTYDSX2_104610-001-032_TTGGTCTC-CCGTAACT_L004	253916	50.9653	0.0647482	0.057971
15072616	Sudan	576.07	0.0089388	HJMTYDSX2_104610-001-033_CTACAGTG-ATACTGGC_L004	253814	34.8557	0.057554	0.0507246
16051999	Brazil	787.146	0.0158148	HJMTYDSX2_104610-001-034_TCTGAGAG-AATCGCTG_L004	253826	24.0452	0.0645161	0.0569106
16062145	Somalia	1071.81	0.0174192	HJMTYDSX2_104610-001-035_CGAACTGT-ATACGCAG_L004	253883	48.7771	0.0729927	0.0661765
16080398	Eritrea	534.373	0.0087096	HJMTYDSX2_104610-001-036_ACGATGAC-CAACCTCT_L004	253895	41.7098	0.0719424	0.0656934
16113000	Ethiopia	498.825	0.0146688	HJMTYDSX2_104610-001-037_AGCTCCTA-CAACACAG_L004	253938	57.4092	0.070922	0.057554
19020778	Colombia	575.773	0.0144396	HJMTYDSX2_104610-001-038_GTCTGATC-CTCAAGCT_L004	253903	52.3312	0.057554	0.0507246
19081822	DRC	696.037	0.0100848	HJMTYDSX2_104610-001-039_GACGAATG-GTCCTTGA_L004	253946	72.7614	0.0503597	0.0434783
19110700	Burundi	357.463	0.0139812	HJMTYDSX2_104610-001-040_GTCAGTTG-CGATTGGA_L004	253907	66.8495	0.0993789	0.0942029
19111049	Sudan	703.773	0.0043548	HJMTYDSX2_104610-001-041_GATCGTAC-CCTTCCAT_L004	253770	39.876	0.0827068	0.0687023
19111936	Brazil	397.924	0.016044	HJMTYDSX2_104610-001-042_TCTCCGAT-GATGTCGA_L004	253854	64.6429	0.0857143	0.0791367
19113103	Sudan	1580.78	0.0052716	HJMTYDSX2_104610-001-043_AACGGTCA-TAGTGGTG_L004	253915	53.7606	0.0714286	0.0806452
2018_BP-DN015	Vietnam	45.491	0.117121	Kattenberg_Vietnam_13	3236481	18.9114	0.0731261	0.0415459
2018_BT-PL-CHL-01	Vietnam	110.26	0.0265872	Kattenberg_Vietnam_16	3236631	18.7589	0.0341786	0.0266667
2018_BT-PT-AK-01	Vietnam	28.0478	0.168233	Kattenberg_Vietnam_21	3236823	15.943	0.0233723	0.0184564
2018_GL-CRC-15	Vietnam	163.494	0.018336	Kattenberg_Vietnam_52	3236493	20.2624	0.0280374	0.0283019
2018_GL-KRP-090	Vietnam	497.015	0.0155856	Kattenberg_Vietnam_58	3236446	21.3116	0.0373832	0.0283019
2018_KH-KV-023	Vietnam	492.707	0.0032088	Kattenberg_Vietnam_72	3236488	21.3716	0.0560748	0.0288462
2018_KH-KV-028	Vietnam	207.787	0.0199404	Kattenberg_Vietnam_74	3236329	23.7552	0.046729	0.046729
2018_LD-DL-CHL-06	Vietnam	196.641	0.0153564	Kattenberg_Vietnam_83	3236500	18.9493	0.0283019	0.0285714
2018_LD-DL-CHL-15	Vietnam	351.813	0.0185652	Kattenberg_Vietnam_90	3236488	24.1214	0.0560748	0.0380952
2018_LD-TN-CHL-03	Vietnam	191.535	0.0190236	Kattenberg_Vietnam_94	3236512	13.3254	0.0582524	0.039604
2018_LD-TN-CHL-05	Vietnam	743.878	0.0052716	Kattenberg_Vietnam_96	3236469	18.4012	0.0560748	0.047619
2018_1617_KHPR11	Vietnam	762.837	0.0123768	Kattenberg_Vietnam_64	3236204	24.3045	0.0373832	0.0377358
2018_2015_CHLDL06	Vietnam	913.599	0.008022	Kattenberg_Vietnam_3	3236189	21.8838	0.0362401	0.0285388
2018_BP_BGM_28	Vietnam	1020.8	0.0018336	Kattenberg_Vietnam_12	3236309	23.4041	0.060048	0.0313339
2018_BT_PL_CHL_03	Vietnam	1080.7	0.0153564	Kattenberg_Vietnam_18	3236527	20.9489	0.0736842	0.0224719
2018_BT_PS_CHL_03	Vietnam	663.769	0.021774	Kattenberg_Vietnam_19	3236947	19.7707	0.0423358	0.0238095
2018_BT_PS_CHL_04	Vietnam	1276.78	0.0071052	Kattenberg_Vietnam_20	3236602	20.8169	0.0873494	0.0275938
2018-GL-CRC-26	Vietnam	973.276	0.0119184	Kattenberg_Vietnam_53	3236332	18.6665	0.0280374	0.0190476
2018_GL_CRC_40	Vietnam	1391.4	0.0029796	Kattenberg_Vietnam_55	3235983	21.6116	0.0325581	0.0234742
2018-GL-KRP-069	Vietnam	31.1119	0.0967224	Kattenberg_Vietnam_60	3236658	19.0517	0.0795455	0.0487805
2018_KH_KV_020	Vietnam	1099.22	0.0038964	Kattenberg_Vietnam_71	3236688	20.203	0.0373832	0.0377358
2018_KH_KV_025	Vietnam	2861.85	0.0052716	Kattenberg_Vietnam_73	3236215	23.1901	0.0373832	0.0373832
2018_KT_AK_09	Vietnam	1053.02	0.0265872	Kattenberg_Vietnam_76	3236582	23.5705	0.0188679	0.0190476
2018_KT_AK_10	Vietnam	1019.73	0.0071052	Kattenberg_Vietnam_77	3236366	22.9055	0.0280374	0.0283019
2018_KT_AK_13	Vietnam	1293.72	0.0061884	Kattenberg_Vietnam_78	3236386	25.7858	0.046729	0.0377358
2018_LD_DL_CHL_03	Vietnam	1199.95	0.0061884	Kattenberg_Vietnam_81	3236658	21.2447	0.0373832	0.0377358
2018_LD_DL_CHL_07	Vietnam	2363.08	0.0110016	Kattenberg_Vietnam_84	3236000	26.1431	0.0217391	0.018018
2018_LD_DL_CHL_09	Vietnam	2877.82	0.0077928	Kattenberg_Vietnam_86	3236101	23.0008	0.0444444	0.0275229
2018_LD_DL_CHL_13	Vietnam	905.371	0.0105432	Kattenberg_Vietnam_88	3236358	23.7662	0.142857	0
2018_LD_DL_CHL_14	Vietnam	2253.88	0.0084804	Kattenberg_Vietnam_89	3236341	24.2016	0.039823	0.0273973
2018_LD_DL_CHL_16	Vietnam	970.033	0.0105432	Kattenberg_Vietnam_91	3236194	24.5608	0.0409091	0.0321101
2018_LD_DL_CHL_18	Vietnam	1947.17	0.0192528	Kattenberg_Vietnam_92	3236311	23.852	0.0318182	0.0275229
2018_LD_TN_CHL_04	Vietnam	1061.72	0.0082512	Kattenberg_Vietnam_95	3236547	11.7273	0.0377358	0.0285714
CRCPV022_D0a_1	Vietnam	540.957	0.0073344	Kattenberg_Vietnam_31	3236775	18.8523	0	0
CRCPV022_D0a_2	Vietnam	692.663	0.0059592	Kattenberg_Vietnam_31	3236775	18.8523	0	0
CRCPV034-D42	Vietnam	1065.79	0.00573	Kattenberg_Vietnam_36	3236484	21.4052	0.0280374	0.0188679
CRCPV043-D0a	Vietnam	186.431	0.0176484	Kattenberg_Vietnam_39	3234629	21.3126	0.0373444	0.0300429
CRCPV044-D0a	Vietnam	1518.78	0.0087096	Kattenberg_Vietnam_41	3236748	22.8292	0.0373832	0.040404
PE02V19	Peru	329.585	0.014898	Kattenberg_Peru_3	3236944	13.891	0.0769231	0.0491803
PE02V20	Peru	647.36	0.013752	Kattenberg_Peru_4	3236915	12.9355	0.0506329	0.038961
PE02V27	Peru	624.076	0.0155856	Kattenberg_Peru_7	3236861	20.3784	0.0526316	0.0425532
Pv_BP_15_16_14	Vietnam	821.961	0.0038964	Kattenberg_Vietnam_113	3236446	13.5328	0.0401606	0.0284553
Pv_BP_16_17	Vietnam	925.152	0.0112308	Kattenberg_Vietnam_102	3236605	10.4004	0.0280374	0.0283019
Pv_DL_15_10	Vietnam	1052.13	0.0073344	Kattenberg_Vietnam_105	3236464	14.3662	0.0373832	0.0294118
Pv_DN_16_2	Vietnam	769.594	0.0038964	Kattenberg_Vietnam_109	3236571	9.98604	0.046729	0.046729
Pv_KH_17_20	Vietnam	67.77	0.170754	Kattenberg_Vietnam_111	3236856	20.783	0.0573248	0.0375204
							0.0496949	0.0371889	mean
							0.0240484	0.0183884	SD
							0.0455867	0.0347466	median
							0	0	min
							0.142857	0.0942029	max
