# Supplementary material for: Novel highly-multiplexed AmpliSeq targeted assay for Plasmodium vivax genetic surveillance use cases at multiple geographical scales
Source: Front Cell Infect Microbiol. 2022 Aug 11;12:953187. doi: 10.3389/fcimb.2022.953187 (PMC9403277; doi:10.3389/fcimb.2022.953187)
Supplement: Supplementary file 6 [file Table_6.xlsx]

## Sheet: AmpliSeq_AF
Barcode AF in Pv AmpliSeq dataset					all samples			Vietnam			AFR			AMR			EMR			SEAR			WPR				raf = reference allele frequency
SNP	REF	ALT1	ALT2	panel	raf	aaf_2	aaf_3	raf	aaf_2	aaf_3	raf	aaf_2	aaf_3	raf	aaf_2	aaf_3	raf	aaf_2	aaf_3	raf	aaf_2	aaf_3	raf	aaf_2	aaf_3		aaf = alternate allele frequency
PvP01_01_v1_121166	C	G		VTN	0.474596	0.525404	0	0.430744	0.569256	0	0.509466	0.490534	0	0.548397	0.451603	0	0.585522	0.414478	0	0.481498	0.518502	0	0.437273	0.562727	0
PvP01_01_v1_164620	G	A		VTN	0.956503	0.0434973	0	0.988721	0.0112795	0	0.894655	0.105345	0	1	0	0	1	0	0	0.889031	0.110969	0	0.963222	0.036778	0
PvP01_01_v1_671781	G	A		VTN	0.558547	0.441453	0	0.56924	0.43076	0	0.677844	0.322156	0	0.692863	0.307137	0	0.331435	0.668565	0	0.42935	0.57065	0	0.575894	0.424106	0
PvP01_02_v1_198112	C	T		VTN	0.588743	0.411257	0	0.41383	0.58617	0	0.905251	0.0947493	0	0.546481	0.453519	0	0.972973	0.027027	0	0.948728	0.051272	0	0.442866	0.557134	0
PvP01_02_v1_373744	T	C		VTN	0.511638	0.488362	0	0.744974	0.255026	0	0.00103179	0.998968	0	0.00234304	0.997657	0	0.00197086	0.998029	0	0.298404	0.701596	0	0.746339	0.253661	0
PvP01_02_v1_594798	G	A	T	VTN	0.68481	0.31398	0.00121039	0.489443	0.508582	0.00197455	1	0	0	1	0	0	1	0	0	0.970871	0.0291287	0	0.518301	0.479836	0.00186295
PvP01_03_v1_127847	C	T		VTN	0.689933	0.310067	0	0.543058	0.456942	0	0.928571	0.0714286	0	1	0	0	0.865208	0.134792	0	0.881207	0.118793	0	0.564918	0.435082	0
PvP01_03_v1_334738	C	T		VTN	0.443675	0.556325	0	0.231218	0.768782	0	0.651032	0.348968	0	0.961457	0.0385431	0	0.831117	0.168883	0	0.657211	0.342789	0	0.261789	0.738211	0
PvP01_03_v1_782122	T	C		VTN	0.823592	0.176408	0	0.725789	0.274211	0	1	0	0	1	0	0	1	0	0	0.94594	0.0540598	0	0.733385	0.266615	0
PvP01_04_v1_421012	A	T		VTN	0.531232	0.468768	0	0.8001	0.1999	0	0.000636057	0.999364	0	0.00529526	0.994705	0	0.0263648	0.973635	0	0.306941	0.693059	0	0.773333	0.226667	0
PvP01_04_v1_514934	G	A		VTN	0.394411	0.605589	0	0.405247	0.594753	0	0.275502	0.724498	0	0.661973	0.338027	0	0.338061	0.661939	0	0.273003	0.726997	0	0.402008	0.597992	0
PvP01_04_v1_885624	G	A		VTN	0.585314	0.414686	0	0.718514	0.281486	0	0.145078	0.854922	0	0.45661	0.54339	0	0.340592	0.659408	0	0.341366	0.658634	0	0.725876	0.274124	0
PvP01_05_v1_192482	G	T		VTN	0.613709	0.386291	0	0.43206	0.56794	0	1	0	0	1	0	0	1	0	0	0.830948	0.169052	0	0.432787	0.567213	0
PvP01_05_v1_452277	C	G	A	VTN	0.796537	0.203406	5.73625e-05	0.702127	0.297779	9.40852e-05	0.967416	0.0325842	0	1	0	0	0.97737	0.0226303	0	0.780699	0.219301	0	0.719186	0.280726	8.8697e-05
PvP01_05_v1_701523	T	C		VTN	0.558183	0.441817	0	0.478887	0.521113	0	0.859314	0.140686	0	0.458346	0.541654	0	0.758964	0.241036	0	0.663272	0.336728	0	0.484422	0.515578	0
PvP01_06_v1_45794	G	T		VTN	0.866263	0.133737	0	0.792467	0.207533	0	1	0	0	0.925926	0.0740741	0	1	0	0	0.962963	0.037037	0	0.8049	0.1951	0
PvP01_06_v1_278171	C	T		VTN	0.524599	0.475401	0	0.513562	0.486438	0	0.339171	0.660829	0	0.714703	0.285297	0	0.436203	0.563797	0	0.576742	0.423258	0	0.532645	0.467355	0
PvP01_06_v1_944771	T	C		VTN	0.570273	0.429727	0	0.344062	0.655938	0	1	0	0	0.928571	0.0714286	0	0.894772	0.105228	0	0.929351	0.0706491	0	0.376859	0.623141	0
PvP01_07_v1_754506	T	A		VTN	0.791922	0.208078	0	0.781685	0.218315	0	0.759011	0.240989	0	0.928571	0.0714286	0	0.764028	0.235972	0	0.832539	0.167461	0	0.783985	0.216015	0
PvP01_07_v1_1020470	G	A		VTN	0.801822	0.198178	0	0.696684	0.303316	0	1	0	0	1	0	0	1	0	0	0.93479	0.0652098	0	0.699657	0.300343	0
PvP01_07_v1_1211093	A	G		VTN	0.932581	0.0674187	0	0.893998	0.106002	0	1	0	0	1	0	0	1	0	0	0.97087	0.0291303	0	0.899937	0.100063	0
PvP01_08_v1_45083	T	C		VTN	0.599294	0.400706	0	0.608404	0.391596	0	0.617591	0.382409	0	0.569444	0.430556	0	0.644496	0.355504	0	0.564435	0.435565	0	0.599247	0.400753	0
PvP01_08_v1_53327	C	G		VTN	0.674516	0.325484	0	0.538777	0.461223	0	1	0	0	0.978346	0.0216535	0	1	0	0	0.799862	0.200138	0	0.525815	0.474185	0
PvP01_08_v1_1591244	T	C		VTN	0.816788	0.183212	0	0.767989	0.232011	0	0.83146	0.16854	0	0.851503	0.148497	0	1	0	0	0.869033	0.130967	0	0.772369	0.227631	0
PvP01_09_v1_539410	C	T		VTN	0.519592	0.480408	0	0.484282	0.515718	0	0.595118	0.404882	0	0.608292	0.391708	0	0.562631	0.437369	0	0.446851	0.553149	0	0.505462	0.494538	0
PvP01_09_v1_1070402	C	T		VTN	0.838234	0.161766	0	0.759988	0.240012	0	1	0	0	1	0	0	1	0	0	0.829117	0.170883	0	0.773614	0.226386	0
PvP01_09_v1_1838632	CTG	GTG	C	VTN	0.461502	0.535689	0.00280899	0.515267	0.480167	0.00456621	0.0750625	0.924938	0	0.108626	0.891374	0	0.435349	0.564651	0	0.691782	0.308218	0	0.523102	0.472588	0.00431034
PvP01_10_v1_351755	T	A		VTN	0.586452	0.413548	0	0.352889	0.647111	0	1	0	0	0.964402	0.035598	0	1	0	0	0.943955	0.0560446	0	0.376237	0.623763	0
PvP01_10_v1_523718	C	A		VTN	0.711805	0.288195	0	0.601374	0.398626	0	0.870095	0.129905	0	1	0	0	0.89461	0.10539	0	0.91431	0.0856898	0	0.602176	0.397824	0
PvP01_10_v1_1385673	G	C		VTN	0.740101	0.259899	0	0.613699	0.386301	0	0.930482	0.0695176	0	1	0	0	0.945946	0.0540541	0	0.896995	0.103005	0	0.629712	0.370288	0
PvP01_11_v1_245834	A	G		VTN	0.639913	0.360087	0	0.53255	0.46745	0	0.613477	0.386523	0	0.679147	0.320853	0	0.887945	0.112055	0	0.925403	0.0745965	0	0.551781	0.448219	0
PvP01_11_v1_720439	C	A	G	VTN	0.871248	0.128154	0.000598364	0.818987	0.180007	0.0010062	0.949883	0.0501174	0	0.904233	0.0957672	0	0.992041	0.00795923	0	0.950923	0.049077	0	0.82466	0.174395	0.00094508
PvP01_11_v1_1145363	C	T		VTN	0.259088	0.740912	0	0.34386	0.65614	0	0.001194	0.998806	0	0.00123833	0.998762	0	0.00115322	0.998847	0	0.265635	0.734365	0	0.363203	0.636797	0
PvP01_12_v1_94291	C	G		VTN	0.652631	0.347369	0	0.526183	0.473817	0	0.900618	0.099382	0	0.689974	0.310026	0	1	0	0	0.892857	0.107143	0	0.52684	0.47316	0
PvP01_12_v1_844166	G	A		VTN	0.905255	0.0947453	0	0.883649	0.116351	0	1	0	0	0.992974	0.00702576	0	1	0	0	0.952012	0.047988	0	0.864325	0.135675	0
PvP01_12_v1_1844936	G	A		VTN	0.514774	0.485226	0	0.216122	0.783878	0	1	0	0	1	0	0	1	0	0	0.959795	0.0402051	0	0.253347	0.746653	0
PvP01_13_v1_162821	T	C		VTN	0.259667	0.740333	0	0.694118	0.305882	0	0.0769231	0.923077	0	0.000694444	0.999306	0	0	1	0	0.305556	0.694444	0	0.69	0.31	0
PvP01_13_v1_659592	A	G		VTN	0.504333	0.495667	0	0.796242	0.203758	0	0.0171791	0.982821	0	0.00344511	0.996555	0	0.000678338	0.999322	0	0.100703	0.899297	0	0.764039	0.235961	0
PvP01_13_v1_1770129	G	A		VTN	0.509574	0.490426	0	0.377122	0.622878	0	0.949373	0.0506266	0	0.572081	0.427919	0	0.796417	0.203583	0	0.63977	0.36023	0	0.385504	0.614496	0
PvP01_14_v1_743338	T	G		VTN	0.875929	0.124071	0	0.80998	0.19002	0	1	0	0	1	0	0	1	0	0	0.974435	0.0255654	0	0.812039	0.187961	0
PvP01_14_v1_1911110	C	T		VTN	0.340624	0.659376	0	0.395766	0.604234	0	0.247337	0.752663	0	0.109316	0.890684	0	0.31883	0.68117	0	0.398267	0.601733	0	0.381696	0.618304	0
PvP01_14_v1_3004298	C	T	8	VTN	0.921962	0.0695421	0.00849599	0.876508	0.114154	0.0093377	1	0	0	1	0	0	1	0	0	1	0	0	0.879301	0.107559	0.0131405
PvP01_03_v1_220999	C	T		vivaxGEN-geo	0.989195	0.0108046	0	0.982278	0.0177216	0	1	0	0	1	0	0	1	0	0	1	0	0	0.983293	0.0167067	0
PvP01_05_v1_693449	T	G		vivaxGEN-geo	0.496409	0.503591	0	0.725686	0.274314	0	0.000230417	0.99977	0	0.000629665	0.99937	0	0.000353932	0.999646	0	0.294319	0.705681	0	0.721071	0.278929	0
PvP01_05_v1_1079461	G	T		vivaxGEN-geo	0.986648	0.013352	0	1	0	0	1	0	0	1	0	0	1	0	0	0.823951	0.176049	0	1	0	0
PvP01_05_v1_1285366	T	C		vivaxGEN-geo	0.94533	0.0546696	0	1	0	0	0.960801	0.0391986	0	0.827806	0.172194	0	0.749267	0.250733	0	0.852115	0.147885	0	1	0	0
PvP01_06_v1_646186	T	C		vivaxGEN-geo	0.59811	0.40189	0	0.518886	0.481114	0	0.0725275	0.927472	0	1	0	0	0.777736	0.222264	0	0.921494	0.0785059	0	0.545276	0.454724	0
PvP01_07_v1_261070	A	G		vivaxGEN-geo	0.87665	0.12335	0	0.869198	0.130802	0	0.858844	0.141156	0	1	0	0	0.811169	0.188831	0	0.869302	0.130698	0	0.877453	0.122547	0
PvP01_07_v1_595236	G	A		vivaxGEN-geo	0.983804	0.0161955	0	1	0	0	0.935522	0.064478	0	0.964286	0.0357143	0	0.947459	0.0525411	0	1	0	0	1	0	0
PvP01_08_v1_442363	G	T		vivaxGEN-geo	0.599673	0.400327	0	0.627304	0.372696	0	0.874381	0.125619	0	0.0738086	0.926191	0	0.645814	0.354186	0	0.46954	0.53046	0	0.639634	0.360366	0
PvP01_08_v1_879062	T	A		vivaxGEN-geo	0.922596	0.0774038	0	0.885655	0.114345	0	1	0	0	1	0	0	1	0	0	0.963046	0.0369544	0	0.88504	0.11496	0
PvP01_08_v1_1420994	T	A		vivaxGEN-geo
PvP01_09_v1_303291	C	T	*	vivaxGEN-geo	0.611547	0.388415	3.77326e-05	0.741729	0.25822	5.13941e-05	0.47824	0.52176	0	0.714286	0.285714	0	0.160758	0.839182	6.03282e-05	0.274101	0.725899	0	0.730344	0.269607	4.84637e-05
PvP01_09_v1_448825	C	T		vivaxGEN-geo	0.533871	0.466129	0	0.266789	0.733211	0	1	0	0	1	0	0	1	0	0	0.855453	0.144547	0	0.299536	0.700464	0
PvP01_09_v1_1101235	G	A		vivaxGEN-geo	0.955993	0.0440072	0	0.943759	0.056241	0	0.949609	0.0503914	0	1	0	0	1	0	0	1	0	0	0.942575	0.0574254	0
PvP01_09_v1_1884013	T	G		vivaxGEN-geo	0.782634	0.217366	0	0.980732	0.0192682	0	0.685891	0.314109	0	0.288407	0.711593	0	0.269204	0.730796	0	0.554935	0.445065	0	0.972956	0.0270438	0
PvP01_10_v1_480601	G	A		vivaxGEN-geo	0.837397	0.162603	0	0.780895	0.219105	0	0.965895	0.0341046	0	1	0	0	0.91641	0.0835898	0	0.846488	0.153512	0	0.793443	0.206557	0
PvP01_10_v1_483568	G	A		vivaxGEN-geo	0.994381	0.00561882	0	1	0	0	1	0	0	1	0	0	1	0	0	1	0	0	0.991365	0.00863498	0
PvP01_10_v1_1131031	G	A		vivaxGEN-geo	0.980602	0.0193979	0	0.968958	0.0310416	0	1	0	0	1	0	0	1	0	0	0.993429	0.00657109	0	0.970744	0.029256	0
PvP01_11_v1_384043	C	T		vivaxGEN-geo
PvP01_11_v1_503992	A	T		vivaxGEN-geo	0.986544	0.0134562	0	0.99781	0.0021896	0	1	0	0	1	0	0	1	0	0	0.84451	0.15549	0	0.997939	0.00206138	0
PvP01_11_v1_1137410	C	T		vivaxGEN-geo	0.967842	0.0321584	0	1	0	0	0.922643	0.0773571	0	1	0	0	0.786581	0.213419	0	0.962963	0.037037	0	1	0	0
PvP01_11_v1_1226906	G	T		vivaxGEN-geo	0.974885	0.0251146	0	1	0	0	1	0	0	0.75097	0.24903	0	0.974933	0.0250671	0	1	0	0	1	0	0
PvP01_11_v1_1448769	A	G		vivaxGEN-geo	0.692432	0.307568	0	0.995392	0.00460829	0	0.101142	0.898858	0	0.0023709	0.997629	0	0.0821264	0.917874	0	0.340145	0.659855	0	0.991304	0.00869565	0
PvP01_11_v1_1868012	C	A		vivaxGEN-geo	0.936827	0.0631735	0	0.905144	0.0948555	0	1	0	0	1	0	0	1	0	0	0.984611	0.0153886	0	0.904003	0.0959965	0
PvP01_12_v1_1116377	C	T		vivaxGEN-geo	0.991517	0.00848327	0	1	0	0	0.893353	0.106647	0	1	0	0	1	0	0	1	0	0	1	0	0
PvP01_12_v1_1400307	A	T		vivaxGEN-geo	0.879524	0.120476	0	0.978847	0.0211525	0	0.935635	0.0643647	0	0.107143	0.892857	0	0.864865	0.135135	0	0.886305	0.113695	0	0.971335	0.0286648	0
PvP01_12_v1_1463080	G	A		vivaxGEN-geo	0.989525	0.0104752	0	0.984627	0.0153729	0	1	0	0	1	0	0	1	0	0	0.98603	0.0139698	0	0.9855	0.0145002	0
PvP01_12_v1_1988355	C	T		vivaxGEN-geo	0.991477	0.00852273	0	1	0	0	1	0	0	1	0	0	1	0	0	1	0	0	0.986842	0.0131579	0
PvP01_13_v1_66121	T	A		vivaxGEN-geo	0.180033	0.819967	0	0.120451	0.879549	0	0.0358902	0.96411	0	0.215157	0.784843	0	0.449617	0.550383	0	0.394351	0.605649	0	0.123066	0.876934	0
PvP01_14_v1_344881	T	G		vivaxGEN-geo	0.276865	0.723135	0	0.325911	0.674089	0	0.240866	0.759134	0	0.108954	0.891046	0	0.0218486	0.978151	0	0.211753	0.788247	0	0.346802	0.653198	0
PvP01_14_v1_1160762	C	T		vivaxGEN-geo	0.962426	0.0375741	0	0.938029	0.0619706	0	1	0	0	1	0	0	1	0	0	1	0	0	0.941626	0.0583741	0
PvP01_14_v1_1229487	G	T		vivaxGEN-geo	0.996261	0.00373857	0	1	0	0	1	0	0	1	0	0	1	0	0	1	0	0	0.994246	0.00575415	0
PvP01_14_v1_1258544	C	T		vivaxGEN-geo	0.961673	0.0383271	0	0.946698	0.0533023	0	1	0	0	1	0	0	1	0	0	0.92699	0.0730098	0	0.949684	0.0503155	0
PvP01_14_v1_1266326	A	T		vivaxGEN-geo	0.395525	0.604475	0	0.0802646	0.919735	0	1	0	0	0.785714	0.214286	0	0.946287	0.0537134	0	0.814815	0.185185	0	0.120113	0.879887	0

## Sheet: WGS_AF
Barcode AF in WGS dataset					All samples (SEA/GMS) (n=305)			Vietnam WGS (n=103)			Vietnam Gia Lai (n=23)		Vietnam Binh Phuoc (n=17)			Vietnam Dak Lak (n=7)		Vietnam Khanh Hoa (n=13)		Vietnam Kon Tum (n=4)		Vietnam Dak Nong (n=2)		Vietnam Binh Thuan (n=4)			Vietnam Lam Dong (n=18)			Vietnam not specified Pearson et al (n=13)
SNP	REF	ALT1	ALT2	panel	raf	aaf_2	aaf_3	raf	aaf_2	aaf_3	raf	aaf_2	raf	aaf_2	aaf_3	raf	aaf_2	raf	aaf_2	raf	aaf_2	raf	aaf_2	raf	aaf_2	aaf_3	raf	aaf_2	aaf_3	raf	aaf_2		raf = reference allele frequency
PvP01_01_v1_121166	C	G		VTN	0.423265	0.576735	0	0.453175	0.546825	0	0.497597	0.502403	0.454504	0.545496	0	0.75	0.25	0.276	0.724	0.5	0.5	0.0333333	0.966667	0.863636	0.136364	0	0.284874	0.715126	0	0.726708	0.273292		aaf = alternate allele frequency
PvP01_01_v1_164620	G	A		VTN	0.959026	0.0409742	0	0.928826	0.0711735	0	0.89966	0.10034	0.986408	0.0135917	0	1	0	1	0	1	0	1	0	0.75	0.25	0	0.888889	0.111111	0	0.982684	0.017316
PvP01_01_v1_671781	G	A		VTN	0.708912	0.291088	0	0.661299	0.338701	0	0.681818	0.318182	0.69304	0.30696	0	0.8	0.2	0.59	0.41	0.375	0.625	1	0	0.7125	0.2875	0	0.666667	0.333333	0	0.657911	0.342089
PvP01_02_v1_198112	C	T		VTN	0.436719	0.563281	0	0.639501	0.360499	0	0.547078	0.452922	0.611152	0.388848	0	0.269231	0.730769	0.7	0.3	0.75	0.25	0.933333	0.0666667	0.664794	0.335206	0	0.888889	0.111111	0	0.454545	0.545455
PvP01_02_v1_373744	T	C		VTN	0.225331	0.772974	0.00169435	0.241867	0.758133	0	0.183763	0.816237	0.0523975	0.947602	0	0.144133	0.855867	0.0920974	0.907903	0.5	0.5	0.5	0.5	0.619048	0.380952	0	0.33026	0.66974	0	0.25	0.75
PvP01_02_v1_594798	G	A	T	VTN	0.946558	0.0494238	0.00401837	0.963088	0.0360758	0.00083612	1	0	1	0	0	1	0	0.9	0.1	1	0	1	0	0.641026	0.339744	0.0192308	1	0	0	0.92	0.08
PvP01_03_v1_127847	C	T		VTN	0.879362	0.120638	0	0.803836	0.196164	0	0.909091	0.0909091	0.923077	0.0769231	0	1	0	0.8	0.2	0.75	0.25	0.5	0.5	0.787273	0.212727	0	0.411765	0.588235	0	1	0
PvP01_03_v1_334738	C	T		VTN	0.67409	0.32591	0	0.734951	0.265049	0	0.73183	0.26817	0.787358	0.212642	0	0.666667	0.333333	0.778947	0.221053	0.75	0.25	0.0685468	0.931453	0.533036	0.466964	0	0.722222	0.277778	0	0.83908	0.16092
PvP01_03_v1_782122	T	C		VTN	0.956971	0.0430292	0	0.954274	0.0457257	0	0.952832	0.0471677	1	0	0	1	0	0.916667	0.0833333	0.75	0.25	1	0	0.673077	0.326923	0	1	0	0	1	0
PvP01_04_v1_421012	A	T		VTN	0.161638	0.838362	0	0.131748	0.868252	0	0.22466	0.77534	0.0232238	0.976776	0	0	1	0.0851116	0.914888	0	1	0	1	0.429144	0.570856	0	0.081448	0.918552	0	0.238506	0.761494
PvP01_04_v1_514934	G	A		VTN	0.622097	0.369598	0.00830492	0.569978	0.406924	0.0230981	0.714574	0.285426	0.624438	0.359689	0.015873	1	0	0.776187	0.223813	0.75	0.25	0.5	0.5	0.123851	0.876149	0	0.125887	0.818558	0.0555556	0.606871	0.393129
PvP01_04_v1_885624	G	A		VTN
PvP01_05_v1_192482	G	T		VTN	0.868146	0.131854	0	0.86048	0.13952	0	0.954545	0.0454545	0.889246	0.110754	0	1	0	1	0	0.75	0.25	1	0	0.975	0.025	0	0.559468	0.440532	0	1	0
PvP01_05_v1_452277	C	G	A	VTN	0.938684	0.0613162	0	0.935415	0.0645846	0	1	0	1	0	0	1	0	1	0	0.75	0.25	0.5	0.5	0.683824	0.316176	0	0.833333	0.166667	0	1	0
PvP01_05_v1_701523	T	C		VTN	0.70096	0.29904	0	0.653645	0.346355	0	0.859788	0.140212	0.575914	0.424086	0	0.4	0.6	0.5	0.5	1	0	0.244186	0.755814	0.64067	0.35933	0	0.753417	0.246583	0	0.473684	0.526316
PvP01_06_v1_278171	C	T		VTN	0.603262	0.396738	0	0.519561	0.480439	0	0.478316	0.521684	0.501528	0.498472	0	0.577308	0.422692	0.657227	0.342773	0.5	0.5	0.017456	0.982544	0.348126	0.651874	0	0.319444	0.680556	0	1	0
PvP01_06_v1_45794	G	T		VTN
PvP01_06_v1_944771	T	C		VTN	0.906526	0.0934736	0	0.910831	0.0891689	0	1	0	0.891247	0.108753	0	0.75	0.25	0.85	0.15	0.846154	0.153846	1	0	0.641146	0.358854	0	0.941176	0.0588235	0	0.911877	0.0881226
PvP01_07_v1_1020470	G	A		VTN	0.927497	0.0725027	0	0.905141	0.0948593	0	0.952893	0.047107	1	0	0	1	0	0.916667	0.0833333	1	0	0.514085	0.485915	0.537671	0.462329	0	0.828431	0.171569	0	0.916667	0.0833333
PvP01_07_v1_1211093	A	G		VTN	0.986175	0.0138247	0	0.985771	0.0142294	0	0.952381	0.047619	1	0	0	1	0	1	0	1	0	1	0	0.926282	0.0737179	0	1	0	0	1	0
PvP01_07_v1_754506	T	A		VTN	0.776909	0.223091	0	0.855506	0.144494	0	0.636364	0.363636	0.921671	0.078329	0	1	0	0.881818	0.118182	1	0	1	0	0.657407	0.342593	0	0.944444	0.0555556	0	0.92	0.08
PvP01_08_v1_1591244	T	C		VTN	0.747154	0.252846	0	0.806266	0.193734	0	0.850536	0.149464	0.763259	0.236741	0	0.8	0.2	0.916667	0.0833333	1	0	1	0	0.699653	0.300347	0	0.860294	0.139706	0	0.666667	0.333333
PvP01_08_v1_45083	T	C		VTN	0.507922	0.492078	0	0.444161	0.555839	0	0.143625	0.856375	0.43315	0.56685	0	0.6	0.4	0.186976	0.813024	0.5	0.5	0.727273	0.272727	0.337992	0.662008	0	0.804684	0.195316	0	0.743519	0.256481
PvP01_08_v1_53327	C	G		VTN	0.908836	0.0911641	0	0.92646	0.0735396	0	0.892128	0.107872	0.947722	0.0522778	0	1	0	0.916667	0.0833333	1	0	1	0	0.813462	0.186538	0	0.955556	0.0444444	0	0.875	0.125
PvP01_09_v1_1070402	C	T		VTN	0.963882	0.0361178	0	0.971869	0.0281313	0	1	0	1	0	0	1	0	0.900719	0.0992806	1	0	0.5	0.5	0.927481	0.0725191	0	0.980392	0.0196078	0	1	0
PvP01_09_v1_1838632	CTG	GTG	C	VTN	0.274255	0.725745	0	0.370367	0.629633	0	0.128563	0.871437	0.292837	0.707163	0	0.2	0.8	0.244019	0.755981	0.411616	0.588384	0	1	0.63806	0.36194	0	0.896686	0.103314	0	0.282955	0.717045
PvP01_09_v1_539410	C	T		VTN	0.613376	0.386624	0	0.528873	0.471127	0	0.682915	0.317085	0.566509	0.433491	0	0.6	0.4	0.550505	0.449495	0.515217	0.484783	0.9	0.1	0.316667	0.683333	0	0.267974	0.732026	0	0.583333	0.416667
PvP01_10_v1_1385673	G	C		VTN	0.92581	0.0741899	0	0.910964	0.0890363	0	0.826303	0.173697	1	0	0	1	0	0.93266	0.0673401	0.75	0.25	1	0	0.797075	0.202925	0	0.882353	0.117647	0	1	0
PvP01_10_v1_351755	T	A		VTN	0.894745	0.105255	0	0.852082	0.147918	0	0.905597	0.0944027	0.803922	0.196078	0	1	0	0.815217	0.184783	0.75	0.25	0.5	0.5	0.670752	0.329248	0	0.804444	0.195556	0	1	0
PvP01_10_v1_523718	C	A		VTN	0.900139	0.0998608	0	0.850534	0.149466	0	0.899162	0.100838	1	0	0	1	0	0.91784	0.0821596	0.75	0.25	0.5	0.5	0.936	0.064	0	0.663866	0.336134	0	0.82	0.18
PvP01_11_v1_1145363	C	T		VTN	0.132245	0.867755	0	0.104696	0.895304	0	0.1441	0.8559	0.0957381	0.904262	0	0	1	0.161802	0.838198	0	1	0.5	0.5	0.181059	0.818941	0	0.0015873	0.998413	0	0.158358	0.841642
PvP01_11_v1_245834	A	G		VTN	0.680658	0.319342	0	0.638532	0.361468	0	0.695652	0.304348	0.76982	0.23018	0	0.714286	0.285714	0.80863	0.19137	0.25	0.75	0.5	0.5	0.646825	0.353175	0	0.36508	0.63492	0	0.692308	0.307692
PvP01_11_v1_720439	C	A	G	VTN	0.544617	0.455383	0	0.560066	0.439934	0	0.593636	0.406364	0.661673	0.338327	0	0.5	0.5	0.7	0.3	0.25	0.75	1	0	0.885246	0.114754	0	0.222222	0.777778	0	0.636364	0.363636
PvP01_12_v1_1844936	G	A		VTN	0.9254	0.0745997	0	0.937022	0.062978	0	0.954545	0.0454545	1	0	0	1	0	0.857143	0.142857	1	0	1	0	0.705882	0.294118	0	0.944444	0.0555556	0	0.9	0.1
PvP01_12_v1_844166	G	A		VTN	0.944882	0.055118	0	0.952948	0.0470523	0	0.947552	0.0524476	0.979194	0.0208059	0	1	0	1	0	1	0	1	0	0.886364	0.113636	0	0.912698	0.0873016	0	0.909524	0.0904762
PvP01_12_v1_94291	C	G		VTN	0.708862	0.291138	0	0.651448	0.348552	0	0.583598	0.416402	0.447362	0.552638	0	1	0	0.686842	0.313158	1	0	0.4	0.6	0.430233	0.569767	0	0.823529	0.176471	0	0.6275	0.3725
PvP01_13_v1_162821	T	C		VTN	0.21512	0.78488	0	0.190147	0.809853	0	0.183502	0.816498	0.14018	0.85982	0	0.25	0.75	0.0909091	0.909091	0.25	0.75	0.5	0.5	0.184259	0.815741	0	0.120415	0.879585	0	0.3	0.7
PvP01_13_v1_1770129	G	A		VTN	0.540866	0.459134	0	0.632148	0.367852	0	0.956522	0.0434783	0.776431	0.223569	0	0.768	0.232	0.2	0.8	0.377451	0.622549	0.6	0.4	0.645522	0.354478	0	0.411765	0.588235	0	0.503571	0.496429
PvP01_13_v1_659592	A	G		VTN	0.248379	0.751621	0	0.315311	0.684689	0	0.0458113	0.954189	0.133333	0.866667	0	0.203448	0.796552	0.0238095	0.97619	0.25	0.75	0	1	0.186364	0.813636	0	0.823529	0.176471	0	0.666667	0.333333
PvP01_14_v1_1911110	C	T		VTN	0.228286	0.771714	0	0.26794	0.73206	0	0.286572	0.713428	0.108618	0.891382	0	0.0666667	0.933333	0.1	0.9	0	1	0.00198413	0.998016	0.117816	0.882184	0	0.38456	0.61544	0	0.657705	0.342295
PvP01_14_v1_3004298	C	T	*	VTN	0.988049	0	0.0119505	1	0	0	1	0	1	0	0	1	0	1	0	1	0	1	0	1	0	0	1	0	0	1	0
PvP01_14_v1_743338	T	G		VTN	0.973871	0.0261289	0	0.998096	0.0019044	0	1	0	1	0	0	1	0	1	0	1	0	1	0	0.957627	0.0423729	0	1	0	0	1	0
PvP01_03_v1_220999	C	T		vivaxGEN-geo	0.99675	0.00325	0	1	0	0	1	0	1	0	0	1	0	1	0	1	0	1	0	1	0	0	1	0	0	1	0
PvP01_05_v1_1079461	G	T		vivaxGEN-geo	0.91866	0.0813399	0	0.838863	0.161137	0	0.857354	0.142646	1	0	0	1	0	0.833333	0.166667	0.75	0.25	0.5	0.5	0.502463	0.497537	0	0.647059	0.352941	0	1	0
PvP01_05_v1_1285366	T	C		vivaxGEN-geo	0.737623	0.259085	0.00329218	0.748083	0.251917	0	0.828986	0.171014	0.591824	0.408176	0	0.8	0.2	0.589474	0.410526	0.64557	0.35443	0.5	0.5	0.974684	0.0253165	0	0.941176	0.0588235	0	0.692308	0.307692
PvP01_05_v1_693449	T	G		vivaxGEN-geo	0.152112	0.847888	0	0.137768	0.862232	0	0.184225	0.815775	0.0616944	0.938306	0	0.0108696	0.98913	0.1	0.9	0	1	0	1	0.616167	0.383833	0	0.109681	0.890319	0	0.181818	0.818182
PvP01_06_v1_646186	T	C		vivaxGEN-geo	0.933699	0.0663005	0	0.924471	0.0755288	0	0.909564	0.0904356	1	0	0	1	0	1	0	1	0	1	0	0.69712	0.30288	0	0.829412	0.170588	0	0.897436	0.102564
PvP01_07_v1_261070	A	G		vivaxGEN-geo	0.844177	0.155823	0	0.970235	0.0297652	0	0.954545	0.0454545	0.986925	0.0130751	0	1	0	1	0	0.881098	0.118902	1	0	0.733333	0.266667	0	1	0	0	1	0
PvP01_07_v1_595236	G	A		vivaxGEN-geo	0.872659	0.127341	0	0.96875	0.03125	0	0.954545	0.0454545	0.933333	0.0666667	0	1	0	0.9	0.1	1	0	1	0	1	0	0	1	0	0	1	0
PvP01_08_v1_1420994	T	A		vivaxGEN-geo	0.748926	0.250357	0.000717152	0.787789	0.212211	0	0.456075	0.543925	0.714796	0.285204	0	0.402273	0.597727	0.909091	0.0909091	1	0	1	0	1	0	0	1	0	0	1	0
PvP01_08_v1_442363	G	T		vivaxGEN-geo	0.269361	0.730639	0	0.322742	0.677258	0	0.273344	0.726656	0.271579	0.728421	0	0.166667	0.833333	0.182563	0.817437	0.354265	0.645735	0.342105	0.657895	0.382246	0.617754	0	0.544444	0.455556	0	0.256972	0.743028
PvP01_08_v1_879062	T	A		vivaxGEN-geo	0.946056	0.053944	0	0.933096	0.0669044	0	0.95483	0.0451705	1	0	0	1	0	1	0	0.75	0.25	0.501761	0.498239	0.69203	0.30797	0	0.941176	0.0588235	0	0.909091	0.0909091
PvP01_09_v1_1101235	G	A		vivaxGEN-geo	0.964806	0.0351941	0	0.975083	0.0249167	0	0.948849	0.0511509	0.987292	0.0127077	0	1	0	0.916667	0.0833333	1	0	1	0	1	0	0	1	0	0	1	0
PvP01_09_v1_1884013	T	G		vivaxGEN-geo	0.462235	0.537765	0	0.540818	0.459182	0	0.478533	0.521467	0.385126	0.614874	0	0.857143	0.142857	0.586264	0.413736	0.75	0.25	0.5	0.5	0.888889	0.111111	0	0.46123	0.53877	0	0.507407	0.492593
PvP01_09_v1_303291	C	T	*	vivaxGEN-geo	0.803376	0.196624	0	0.656106	0.343894	0	0.73913	0.26087	0.838596	0.161404	0	1	0	0.7637	0.2363	0.5	0.5	1	0	0.389831	0.610169	0	0.244619	0.755381	0	0.75947	0.24053
PvP01_09_v1_448825	C	T		vivaxGEN-geo	0.863665	0.136335	0	0.852107	0.147893	0	0.910123	0.0898767	1	0	0	1	0	0.916667	0.0833333	0.75	0.25	0.5	0.5	0.354852	0.645148	0	0.727778	0.272222	0	0.8625	0.1375
PvP01_10_v1_1131031	G	A		vivaxGEN-geo	0.994694	0.0053064	0	0.989247	0.0107527	0	1	0	1	0	0	1	0	1	0	1	0	1	0	1	0	0	1	0	0	0.888889	0.111111
PvP01_10_v1_480601	G	A		vivaxGEN-geo	0.978009	0.0219907	0	1	0	0	1	0	1	0	0	1	0	1	0	1	0	1	0	1	0	0	1	0	0	1	0
PvP01_10_v1_483568	G	A		vivaxGEN-geo	0.98	0.02	0	0.945455	0.0545455	0	1	0	1	0	0	1	0	1	0	0.75	0.25	1	0	1	0	0	0.788889	0.211111	0	1	0
PvP01_11_v1_1137410	C	T		vivaxGEN-geo	0.99053	0.0094697	0	0.984211	0.0157895	0	1	0	1	0	0	1	0	0.954545	0.0454545	1	0	1	0	1	0	0	1	0	0	0.916667	0.0833333
PvP01_11_v1_1226906	G	T		vivaxGEN-geo	0.803084	0.196916	0	0.903297	0.0967027	0	0.90929	0.0907102	0.895833	0.104167	0	0.833428	0.166572	0.875	0.125	1	0	0.949292	0.0507075	1	0	0	1	0	0	0.716634	0.283366
PvP01_11_v1_1448769	A	G		vivaxGEN-geo	0.330048	0.669952	0	0.396169	0.603831	0	0.181818	0.818182	0.21746	0.78254	0	0	1	0.30303	0.69697	0.65625	0.34375	0.5	0.5	0.710227	0.289773	0	0.882353	0.117647	0	0.307692	0.692308
PvP01_11_v1_1868012	C	A		vivaxGEN-geo	0.978354	0.0216457	0	0.974242	0.0257576	0	0.952381	0.047619	1	0	0	1	0	1	0	1	0	1	0	0.670455	0.329545	0	1	0	0	1	0
PvP01_11_v1_384043	C	T		vivaxGEN-geo	0.962149	0.0378513	0	0.904332	0.0956676	0	0.739445	0.260555	0.928571	0.0714286	0	0.833333	0.166667	0.909091	0.0909091	1	0	1	0	1	0	0	1	0	0	1	0
PvP01_11_v1_503992	A	T		vivaxGEN-geo	0.987358	0.0126423	0	1	0	0	1	0	1	0	0	1	0	1	0	1	0	1	0	1	0	0	1	0	0	1	0
PvP01_12_v1_1116377	C	T		vivaxGEN-geo	0.990103	0.00989748	0	0.990183	0.00981668	0	1	0	1	0	0	1	0	1	0	1	0	1	0	1	0	0	1	0	0	0.928263	0.0717373
PvP01_12_v1_1400307	A	T		vivaxGEN-geo	0.327334	0.672666	0	0.391559	0.608441	0	0.363813	0.636187	0.173276	0.826724	0	0.333333	0.666667	0.272727	0.727273	0.25	0.75	0.5	0.5	0.5	0.5	0	0.72861	0.27139	0	0.281579	0.718421
PvP01_12_v1_1463080	G	A		vivaxGEN-geo	0.990632	0.00936849	0	0.998453	0.00154739	0	1	0	1	0	0	1	0	1	0	1	0	1	0	0.963636	0.0363636	0	1	0	0	1	0
PvP01_12_v1_1988355	C	T		vivaxGEN-geo	0.999333	0.000667239	0	0.998091	0.00190944	0	1	0	1	0	0	1	0	1	0	1	0	1	0	1	0	0	1	0	0	0.983683	0.016317
PvP01_13_v1_66121	T	A		vivaxGEN-geo	0.285762	0.714238	0	0.277482	0.722518	0	0.142857	0.857143	0.108995	0.891005	0	0.5	0.5	0.321429	0.678571	0.00961538	0.990385	0.255556	0.744444	0.25	0.75	0	0.645503	0.354497	0	0.187683	0.812317
PvP01_14_v1_1160762	C	T		vivaxGEN-geo	0.986244	0.013756	0	0.98913	0.0108696	0	1	0	1	0	0	1	0	1	0	1	0	1	0	1	0	0	0.944444	0.0555556	0	1	0
PvP01_14_v1_1229487	G	T		vivaxGEN-geo	0.971177	0.0288227	0	0.979791	0.0202086	0	0.924603	0.0753968	0.980296	0.0197044	0	1	0	1	0	1	0	1	0	1	0	0	1	0	0	1	0
PvP01_14_v1_1258544	C	T		vivaxGEN-geo	0.91551	0.0844903	0	0.837436	0.162564	0	0.818182	0.181818	0.97619	0.0238095	0	1	0	0.837337	0.162663	0.75	0.25	0.5	0.5	0.291667	0.708333	0	0.764706	0.235294	0	1	0
PvP01_14_v1_1266326	A	T		vivaxGEN-geo
PvP01_14_v1_344881	T	G		vivaxGEN-geo	0.310608	0.689392	0	0.269127	0.730873	0	0.455815	0.544185	0.292267	0.707733	0	0.0263889	0.973611	0.178261	0.821739	0	1	0.5	0.5	0.387205	0.612795	0	0.0572391	0.942761	0	0.407364	0.592636
